# Supplementary material for: An exploratory study to assess the knowledge, attitudes and practices of Lebanese residents towards acrylamide
Source: PLoS One. 2024 Apr 16;19(4):e0300617. doi: 10.1371/journal.pone.0300617 (PMC11020536; doi:10.1371/journal.pone.0300617)
Supplement: S3 Appendix — (XLSX) [file pone.0300617.s003.xlsx]

## Sheet: Form Responses 1
1. Residence	2. Is your age over 18 years old ?	3. What is your gender ?	4. Family Status	5. What is the highest level of education you have completed?	6. average household income	7. What is your age category ?	8. What is your residence area ?	9. Have you previously heard about acrylamide in food?	10. Which of the following foods hcve the potential to contribute to high acrylamide exposure? (Tick as many as are relevant).	11. Why do you think so?	12. Under what conditions do you think acrylamide might be formed in foods (Tick as many as are relevant).	13. Where do you usually store raw potatoes?	14. For what reason do you store raw potatoes there?	15. For how long would you say you usually store raw potatoes from date of purchase?	16. Do you usually peel the potatoes before cooking?	17. Do you usually wash the potatoes after peeling?	18. Which size do you usually cut potatoes for roasting? (Tick as many as re relevant)	19. Do you soak peeled or cut potatoes before frying or roasting?	20. For what reason do you soak, or not soak raw potatoes?	21. If you soak raw potatoes, what is the average time for soaking?	22. Do you parboil the potatoes before cooking?	23. Why do you parboil the potatoes before cooking?	24. When you cook pre-cooked foods (e.g. frozen chips), how do you estimate the cooking time?	25. What heat setting on your oven do you often select for roasting fresh potatoes? Please choose 1 number from 1 to 10	26. Which photo represents your preference for roasted potatoes?	27. How do you normally cook chips?	28. Which photo represents your preference for chips?	29. For what reasons do you have these color preferences? Please specify below for both, roasted potatoes and chips	30. How often do you eat chips or roasted potatoes?	31. What type of bread do you usually buy? tick all that apply	32. Which photo represents your preference for toasting bread?	33. Why do you like your preference for how well-toasted bread you like?	34. How many slices of bread do you usually eat per day?	35. Which type of coffee do you usually drink?	36. How many cups of coffee do you drink daily?	37. Have you previously heard about the formation of a harmful compound when some carbohydrate foods (e.g. bread, potatoes) are overheated to brown color 1ppe1r1n3e?	38. What do you think are the negative health effects from this harmful compound?	39. From what source did you get your information about this harmful compound? ((Tick as many as are relevant)	40. “acrylamide is a harmful compound produced when some carbohydrate foods become brown due to overheating”. Should food packaging contain information about the content and safe level of acrylamide ( for example the maximum daily limit)?	41. In your opinion, should food packaging contain information about the potential formation of acrylamide in the product if the cooking instructions are not properly followed?	40. In your opinion, if a product’s label listed acrylamide at a safe level (or below the recommended daily limit), would you buy the product?	Q13'
1	1	2	3	3	3	2	1	2	0	0	0	1	0	5	1	1	1	1	1	7	4		1	4	1	4	2	1	4	10	3	1	1	1	1	2	0		0	1	1	1
1	1	2	3	3	3	2	1	2	0	0	0	1	0	4	2	2	2	1	1	4	4		1	8	2	2	2	2	4	1	3	2	1	1	2	1	0	1	1	1	1	1
1	1	2	1	3	3	2	1	1	1	0	1	1	0	4	1	1	1	1	1	5	3		1	4	2	2	2	2	4	2	3	1	3	2	1	1	1	2	1	1	1	1
1	1	2	3	3	2	2	1	2	0	0	0	7											1	4	2	1	2	1	4	1	2	1	3	1	1	2	0		0	0	0
1	1	2	3	3	2	5	1	2	0	0	0	1	0	3	1	1	1	1	1	7	4		2	6	2	2	2	2	4	1	2	2	3	2	1	2	0		1	1	1	1
1	1	2	1	2	2	2	1	2	0	0	0	1	0	4	1	1	1	1	1	4	4		1	6	2	2	2	2	3	1	3	2	3	2	2	2	0		1	1	1	1
1	1	1	3	2	2	3	1	2	0	0	0	1	0	1	1	1	1	1	1	9	4		1	5	2	3	2	1	5	1	1	3	3	2	5	2	0		1	1	1	1
1	1	2	3	2	2	4	1	2	0	0	0	1	0	3	1	1	1	1	1	9	4		1	4	4	2	1	1	4	2	2	4	3	2	3	2	0		1	1	1	1
1	1	1	3	2	2	5	1	2	0	0	0	1	0	3	1	1	1	1	1	4	4		1	4	1	1	2	3	4	1	3	5	3	2	2	2	0		1	1	1	1
1	1	2	3	3	2	2	1	1	1	0	0	2	0	5	1	1	1	1	1	8	4		1	4	4	2	3	1	4	1	3	2	3	6	0	1	0	2	1	1	1	0
1	1	2	3	3	2	2	1	2	0	0	0	1	0	4	2	1	3	1	1	10	3	5	1	4	1	2	2	4	3	1	3	2	1	1	1	2	0		1	1	1	1
1	1	2	3	4	3	3	1	1	1	1	1	3	0	1	1	1	4	1	1	10	3		1	6	2	3	2	2	2	1	3	2	1	1	2	2	0		1	1	1	0
1	1	1	3	3	2	5	2	2	0	0	0	1	0	5	1	1	9	1	1	4	3	2	1	9	3	1	2	1	4	1	3	1	4	2	3	2	0		1	1	1	1
1	1	2	3	3	1	5	1	1	1	1	1	1	0	4	2	1	2	4			4		1	5	4	4	3	2	2	7	3	2	3	2	1	1	1	2	1	1	1	1
1	1	2	3	2	1	3	1	2	0	0	0	1	0	1	1	1	1	1	1	8	4		3	5	2	2	2	5	4	1	3	1	3	2	4	1	0	3	1	1	1	1
1	1	1	2	1	2	4	1	2	0	0	0	1	0	2	1	1	1	1	1	1	3		2	3	2	1	2	6	2	1	3	1	3	2	3	1	8	2	1	1	0	1
1	1	2	4	2	1	4	1	2	0	0	0	2	1	1	1	1	2	1	1	7	1	5	2	3	2	2	3	1	3	7	3	1	3	6	0	2	0		1	1	1	0
1	1	2	3	2	3	3	1	2	0	0	0	1	0	4	1	1	2	4			4		1	0	4	2	3	2	3	1	3	1	3	2	4	2	0		0	0	0	1
1	1	2	3	3	2	2	1	1	1	0	0	2	0	3	1	1	1	1	0	4	3	5	1	3	4	1	1	2	3	1	2	2	3	6	0	2	0		0	0	0	0
1	1	1	3	2	2	3	1	2	0	0	0	1	0	5	1	1	1	1	1	5	4		1	6	2	2	2	1	5	7	2	1	3	2	6	2	0		1	1	1	1
1	1	1	3	2	2	3	1	2	0	0	0	1	0	4	1	1	1	1	0	1	4		1	6	2	2	3	1	4	1	3	1	3	2	5	2	0		1	1	1	1
1	1	1	3	4	2	6	1	1	1	0	0	1	0	3	1	1	1	3	0	9	3	5	1	10	2	1	3		3	1	3	1	3	3	2	1	1	4	1	1	0	1
1	1	1	4	4	3	2	1	2	0	0	0	1	0	5	2	1	1	2	0	8	3	2	1	10	2	5	3		4	7	3	1	3	2	2	2	0		1	1	0	1
1	1	1	3	4	2	5	2	2	0	0	0	4	0	6	2	2	4	2	1	7	2		1	6	2	3	2	2	3	7	3	1	4	2	3	2	0		0	0	0	1
1	1	2	3	4	1	6	1	2	0	0	0	1	1	5	1	1	1	1	1	7	4		4	4	2	1	3	1	2	4	3	2	1	1	1	2	0		1	1	0	1
1	1	2	3	2	1	5	1	2	0	0	0	1	0	4	1	1	9	1	1	4	4		1	6	2	2	3	1	4	2	3	1	3	2	5	2	0		0	0	0	1
1	1	2	3	1	2	3	1	2	0	0	0	7											1	4	1	2	3	2	3	2	3	2	3	2	5	2	0		0	1	1
1	1	1	3	2	1	2	2	2	0	0	0	1	1	5	1	1	1	1	1	4	4		1	6	1	2	3	1	4	1	2	2	3	1	1	2	0		1	1	1	1
1	1	1	1	2	1	2	1	2	0	0	0	7											1	6	2	2	1	1	4	1	1	2	4	2	4	2	0		1	1	1
1	1	2	3	2	1	3	1	1	1	0	0	2	0	5	2	1	2	2	1	4	3		1	9	3	2	3	1	4	1	2	2	3	2	6	1	0	2	1	1	1	0
1	1	1	1	2	3	2	1	2	0	0	0	1	0	5	1	1	1	2	1	4	4		1	6	2	2	1	2	5	1	3	3	4	6	0	2	0		1	1	1	1
1	1	1	3	4	1	6	2	2	0	0	0	1	0	4	1	1	2	2	0	9	4		1	4	2	1	1	2	2	1	1	2	3	1	2	2	0		1	1	1	1
1	1	2	1	3	1	3	1	2	0	0	0	1	0	4	1	1	1	3	1	10	5		1	2	2	2	2	1	4	1	3	2	3	1	0	2	0		0	1	1	1
1	1	1	3	3	2	4	1	2	0	0	0	1	1	4	1	1	3	2	0	7	4		1	5	1	1	2	2	4	1	3	2	3	6	0	1	0	2	1	1	1	1
1	1	2	4	3	1	2	1	1	1	1	1	1	1	6	1	1	1	2	1	1	2	5	1	6	4	2	3	1	4	1	2	2	3	1	2	1	0	2	1	1	0	1
1	1	2	3	2	2	5	1	2	0	0	0	1	0	4	1	1	1	1	1	7	4		1	6	1	2	1	7	4	1	3	2	3	2	3	2	0		1	1	1	1
1	1	1	3	3	2	5	1	1	1	0	1	1	0	2	1	1	1	1	0	1	4		1	10	2	2	3	2	3	1	3	2	3	2	2	1	0	5	0	1	0	1
1	1	2	3	3	2	5	1	1	1	1	1	1	1	5	1	1	9	2	0	4	3		1	6	2	8	2	1	4	8	3	7	3	2	3	1	1	2	1	1	0	1
1	1	2	1	2	2	1	1	2	0	0	0	1	0	6	1	1	5	2	1	1	3		1	10	1	2	2	1	4	1	2	6	3	6	0	2	0		1	1	0	1
1	1	2	3	3	2	2	1	2	0	0	0	1	0	5	1	1	2	4			4		1	6	2	2	2	1	4	1	3	1	3	1	0	2	0		1	1	0	1
1	1	1	1	2	1	3	1	2	0	0	0	1	0	4	1	1	3	1	1	7	5		1	6	4	2	3	1	5	1	3	1	3	2	5	2	0		1	1	1	1
1	1	2	3	3	2	4	2	2	0	0	0	1	0	4	2	1	1	3	0	9	4		1	4	2	5	3	1	3	8	3	1	3	2	3	2	0		1	1	1	1
1	1	2	3	1	1	3	1	2	0	0	0	3	0	1	4	1	6	1	0	1	2	5	3	4	2	1	2	1	2	8	5	7	3	4	2	2	0		1	1	0	0
1	1	2	3	4	3	4	1	1	1	1	1	1	0	4	3	1	3	1	1	7	2	5	1	4	3	4	1	8	4	8	2	8	3	6	0	1	1	9	1	0	0	1
1	1	1	3	3	3	2	1	2	0	0	0	1	0	1	2	1	1	2	0	9	4		1	4	2	1	3	2	4	1	3	2	3	6	0	2	0		0	1	0	1
1	1	2	3	4	2	2	2	2	0	0	0	1	0	4	1	1	3	3	0	10	4		1	4	2	2	2	7	4	2	3	4	3	1	1	2	0		1	1	0	1
1	1	1	3	4	2	3	1	2	0	0	0	7											1	4	2	5	3	2	4	2	3	4	4	1	0	2	0		1	1	0
1	1	1	1	3	1	4	1	2	0	0	0	1	0	5	1	2	1	1	0	7	4		1	4	2	2	2	2	3	1	3	1	3	6	0	2	0		1	1	1	1
1	1	2	2	3	1	4	1	1	1	1	0	1	0	5	1	1	1	1	1	7	4		1	6	2	2	3	1	5	1	2	1	3	2	3	1	0	5	1	1	1	1
1	1	1	1	2	3	1	1	2	0	0	0	1	1	5	1	1	1	1	0	4	3	5	1	7	2	2	3	1	3	3	3	2	3	2	2	2	0		1	1	1	1
1	1	2	1	3	2	2	1	1	1	1	1	1	0	1	1	1	1	1	0	4	3	1	1	4	1	3	3	1	3	1	3	1	1	1	1	2	0		1	1	1	1
1	1	2	3	2	2	2	1	2	0	0	0	1	0	5	1	3	1	3	0	1	4		1	4	4	2	2	1	3	1	3	2	1	2	2	2	0		0	1	0	1
1	1	2	4	4	2	2	2	2	0	0	0	1	1	4	1	1	2	2	0	7	1	1	1	4	4	2	3	1	3	1	1	2	3	6	0	2	0		1	1	0	1
1	1	1	3	2	1	3	1	1	1	0	0	1	0	4	1	1	1	3	0	4	4		1	6	1	2	3	1	5	7	3	1	4	1	3	2	0		1	1	1	1
1	1	2	3	1	2	3	1	2	0	0	0	1	0	6	1	3	1	1	0	9	4		1	4	2	2	3	2	3	7	3	1	3	2	6	1	0	2	1	1	1	1
1	1	1	1	3	1	3	1	1	1	0	1	7											3	9	4	2	3	1	4	1	3	1	4	1	2	1	0	9	1	1	1
1	1	2	2	3	2	2	1	2	0	0	0	1	1	3	1	1	1	1	1	10	4		3	6	1	4	2	1	4	7	3	1	3	1	3	2	0		1	1	1	1
1	1	2	3	2	2	3	1	2	0	0	0	7											3	4	3	5	3	2	4	1	3	1	3	2	1	2	0		0	0	0
1	1	2	3	2	1	5	1	2	0	0	0	1	0	4	1	1	9	4			5		1	6	1	2	3	1	5	1	3	1	3	2	3	2	0		1	1	1	1
1	1	2	3	4	3	4	1	2	0	0	0	1	0	4	1	1	6	1	0	8	4		1	4	1	8	3	9	2	1	3	1	3	1	2	1	0		1	1	0	1
1	1	2	3	3	2	3	1	2	0	0	0	1	0	6	1	1	1	1	0	10	3	1	1	6	4	2	2	3	4	1	3	1	1	6	0	2	0		1	1	0	1
1	1	2	1	3	2	3	1	2	0	0	0	1	0	4	1	1	1	1	0	1	4		1	1	3	2	3	1	4	1	3	1	3	1	1	2	0		1	1	0	1
1	1	1	3	2	2	3	1	1	1	1	1	1	0	5	1	1	1	1	0	4	4		1	6	1	2	3	1	4	8	3	1	3	1	3	1	0	1	1	1	1	1
1	1	2	3	3	2	2	1	2	0	0	0	1	0	2	1	1	1	1	1	9	2	5	2	4	3	1	3	1	5	5	3	1	3	5	0	2	0		0	0	1	1
1	1	1	1	2	1	2	1	2	0	0	0	1	0	4	1	1	1	1	1	4	4		1	6	1	2	3	1	5	1	1	1	3	2	3	2	0		1	1	1	1
1	1	2	3	3	2	4	1	2	0	0	0	5	1	6	2	1	2	1	0	9	4		1	9	2	2	3	4	4	1	3	9	3	1	1	2	0		1	1	1	0
1	1	2	1	3	2	1	1	2	0	0	0	1	0	5	1	1	2	2	1	1	4		3	6	2	2	3	9	3	1	2	1	3	6	0	2	0		1	1	0	1
1	1	1	3	2	1	6	1	2	0	0	0	1	0	4	1	1	1	1	1	1	4		1	6	1	2	3	1	5	1	1	10	4	1	1	2	0		1	1	1	1
1	1	2	1	3	1	2	1	1	1	1	0	1	0	5	1	1	1	1	1	4	4		1	6	2	2	3	1	5	1	1	1	3	1	2	1	0	1	1	1	1	1
1	1	2	4	2	1	4	1	2	0	0	0	1	0	6	1	1	1	1	1	10	4		1	5	2	2	3	1	4	1	3	1	3	1	1	2	0		0	0	0	1
1	1	2	4	4	2	3	1	1	1	1	1	1	1	1	1	1	2	1	1	4	5		1	3	2	2	2	7	4	1	3	1	3	2	1	1	0	2	1	1	0	1
1	1	2	3	4	3	3	2	2	0	0	0	7											1	6	2	2	3	1	4	1	1	2	3	4	1	2	0		1	1	0
1	1	2	4	4	2	3	1	2	0	0	0	1	0	1	1	1	4	3			4		1	10	1	2	3	1	2	1	3	1	3	1	3	2	0		1	1	0	1
1	1	2	2	3	2	4	1	2	0	0	0	1	0	1	1	4	5	4			4		3	9	2	2	3	1	2	1	3	2	3	2	2	2	0		1	1	0	1
1	1	2	1	4	1	2	1	2	0	0	0	7											1	4	4	2	3	1	4	1	3	2	3	1	1	2	0		1	1	0
1	1	2	4	4	3	4	1	2	0	0	0	4	0	4	1	1	2	3	0	9	4		1	10	4	2	3	1	2	1	3	7	3	1	1	2	0		1	1	0	1
1	1	2	3	4	3	3	1	2	0	0	0	2	0	3	2	1	2	4			4		1	6	1	2	3	9	2	1	3	1	3	1	4	2	0		1	1	0	0
1	1	2	1	2	1	1	1	2	0	0	0	3	0	5	1	1	1	4			4		2	4	2	2	3	1	4	1	1	1	3	1	1	2	0		1	1	0	0
1	1	1	1	4	3	2	1	1	1	1	1	1	0	6	1	1	1	1	0	7	2		1	5	2	2	3	2	3	7	3	2	3	1	1	1	0	2	1	1	0	1
1	1	2	3	3	3	2	1	1	1	1	1	1	0	4	1	1	1	2		4	3		1	4	4	2	1	1	3	1	2	1	3	1	1	1	1	1	1	1	1	1
1	1	2	4	3	2	1	1	2	0	0	0	1	0	2	1	1	1	1		4	4		1	2	2	2	3	1	4	1	3	1	1	1	2	2	0		1	1	0	1
1	1	2	4	3	2	2	1	2	0	0	0	2	0	1	1	1	1	1	0	9	2	5	3	4	3	2	2	1	4	1	2	1	3	1	2	2	0		1	1	0	0
1	1	1	3	3	2	5	1	2	0	0	0	1	1	4	1	1	17	3	0	10	4		1	0	3	2	1	1	3	1	1	6	3	2	1	2	0		1	1	0	1
1	1	1	1	2	2	1	1	2	0	0	0	1	0	6	1	1	2	1	0	1	4		1	4	3	2	3	1	4	1	2	2	3	1	0	2	0		0	0	0	1
1	1	2	2	2	1	5	1	1	1	1	0	1	0	5	1	1	1	4			4		1	6	1	1	3	1	3	3	4	1	3	1	2	2	0		1	1	1	1
1	1	1	3	2	3	4	1	1	1	0	1	1	0	5	1	1	1	1	0	7	4		1	6	1	1	3	1	5	1	3	1	5	1	2	2	0		1	1	1	1
1	1	1	2	2	3	6	1	1	1	1	1	1	0	5	1	1	4	1	0	4	4		1	6	1	1	3	1	5	1	1	1	4	2	3	2	0		1	1	1	1
1	1	1	3	3	2	3	1	2	0	0	0	1	0	5	1	1	1	1	0	1	4		1	6	2	2	3	1	5	1	3	1	5	2	5	2	0		1	1	1	1
1	1	2	2	4	2	1	1	2	0	0	0	1	0	5	1	1	2	2	0	1	4		1	5	4	8	3	10	4	1	3	1	1	1	2	2	0		1	0	1	1
1	1	2	3	3	1	3	1	1	1	0	1	3	0	5	1	1	1	3	0	7	4		1	9	2	1	3	9	4	1	2	1	3	1	1	2	0		1	1	1	0
1	1	2	1	3	2	2	1	2	0	0	0	1	0	5	3	1	1	3		1	3	5	1	7	2	2	3	1	4	1	3	1	3	1	2	2	0		0	0	0	1
1	1	1	1	1	2	4	1	2	0	0	0	1	0	5	2	2	4	2	0	10	5		1	10	2	5	1	7	4	1	3	1	4	2	3	2	0		1	1	0	1
1	1	2	3	3	2	4	1	2	0	0	0	1	0	5	2	1	1	4			4		1	9	2	8	3	2	2	1	3	1	3	1	2	1	0	2	1	1	0	1
1	1	2	1	4	2	2	1	2	0	0	0	7											1	4	2	2	2	2	3	1	3	1	3	1	0	2	0		1	1	1
1	1	1	1	1	2	4	1	2	0	0	0	7											1	10	2	1	3	2	2	3	3	1	3	1	1	2	0		1	1	0
1	1	2	3	2	3	4	1	2	0	0	0	1	0	1	1	1	2	1	0	9	3		1	4	1	2	3	2	3	2	3	1	3	2	2	1	0		1	1	0	1
1	1	1	1	4	2	1	1	2	0	0	0	1	1	3	1	1	1	1	0	1	5		1	3	4	2	2	1	4	1	2	7	4	2	2	2	0		1	1	0	1
1	1	2	3	3	2	5	1	2	0	0	0	5	0	5	1	1	1	1	0	7	3		1	6	2	2	3	2	4	1	3	7	3	2	3	2	0		1	1	1	0
1	1	1	2	1	2	2	1	2	0	0	0	1	0	5	1	1	1	1	0	10	4		1	6	1	2	3	2	5	1	2	2	4	6	0	2	0		1	1	1	1
1	1	2	1	2	2	4	1	1	1	0	1	1	0	6	1	1	3	1	1	9			1	2	4	2	3	2	3	3	3	1	3	2	6	1	0	2	1	1	0	1
1	1	2	3	3	3	5	1	1	1	1	1	1	1	4	1	1	1	2	1	7	4		1	10	1	2	2	2	4	3	3	1	3	2	2	1	0	2	1	1	0	1
1	1	2	3	2	1	2	1	2	1	0	0	1	0	1	1	3	1	1	0	5	3		1	10	1	2	1	1	1	3	2	6	3	6	0	1	0	9	0	1	0	1
1	1	2	3	2	3	4	1	2	0	0	0	7											1	4	4	4	4	2	1	4	3	11	1	2	3	2	0		0	0	1
1	1	2	1	2	1	1	1	2	0	0	0	1	0	6	1	1	1	1		1	2		1	4	2	1	2	3	3	1	3	1	3	6	0	2	0		0	1	0	1
1	1	1	4	2	1	3	1	2	0	0	0	2	0	1	1	1	2	1	0	4	1	5	1	10	1	2	3	1	4	1	3	1	3	2	1	2	0		1	1	0	0
1	1	2	1	2	3	1	1	2	0	0	0	1	0	5	1	1	1	1	0	1	5		1	4	4	2	1	5	3	1	1	12	3	1	1	2	0		1	1	0	1
1	1	1	1	2	2	3	1	2	0	0	0	1	1	5	2	1	2	2	1	4	3	2	1	8	2	2	3	5	3	1	1	12	4	2	3	2	0		1	1	0	1
1	1	1	1	1	1	2	1	2	0	0	0	7											1	4	4	2	4		3	2	5	2	5	2	2	2	0		0	0	0
1	1	2	4	3	2	2	1	2	0	0	0	1	1	3	1	1	1	1	0	4	3	5	3	1	2	5	2	1	3	9	2	13	3	2	1	1	1	2	1	1	0	1
1	1	2	1	2	2	2	1	2	0	0	0	1	0	5	1	1	1	1	0	5	2		1	4	3	1	3	1	2	8	3	1	3	1	1	2	0		0	1	0	1
1	1	1	1	3	3	2	1	2	0	0	0	1	0	3	1	1	2	2	0	10	4		2	4	4	4	2	1	4	4	6		0	1	2	2	0		1	1	1	1
1	1	2	1	2	1	2	1	2	0	0	0	3	0	1	1	1	1	1	0	1	3	5	3	10	1	1	2	1	4	1	2	2	3	2	2	2	0		1	1	1	0
1	1	1	3	1	2	4	1	2	0	0	0	1	0	6	1	1	1	5			5		1	5	4	2	2	1	4	1	5		4	1	2	2	0		0	1	1	1
1	1	1	1	2	2	2	1	1	1	1	1	1	1	4	1	1	2	2		1	4		3	7	1	2	2	1	4	1	3	2	1	6	0	1	0	6	1	1	0	1
1	1	2	1	2	3	1	1	2	0	0	0	1	0	3	1	1		1	0	1	3		1	1	2	2	2	1	4	1	3	2	3	2	1	2	0		1	1	1	1
1	1	2	1	3	3	2	1	2	0	0	0	1	0	6	2	1		2	0	9	4		1	6	2	2	2	1	4	1	3	1	1	1	1	2	0		1	1	1	1
1	1	2	1	2	2	1	1	2	0	0	0	1	0	2	2	1		2	0	4	3	5	3	7	1	8	3	2	4	1	3	2	3	2	1	2	0		1	1	1	1
1	1	1	1	4	3	2	1	2	0	0	0	1	0	5	1	1	1	1	0	1	4		1	3	4	2	2	1	3	1	3	1	3	6	0	2	0		1	1	1	1
1	1	1	3	2	3	6	1	2	0	0	0	6	0	6	1	1	2	1			1		1	4	4	8	2	1	4	1	4	1	4	6	0	2	0		0	1	0	0
1	1	2	1	2	3	1	1	2	0	0	0	7											1	4	2	2	2	1	3	1	1	2	3	2	1	2	0		1	1	0
1	1	2	3	2	3	4	1	2	0	0	0	1	0	1	1	1	2	1	0	10	3	1	3	4	4	1	1	1	3	1	1	12	3	1	0	2	0		1	0	1	1
1	1	2	3	3	3	2	1	1	1	0	0	7											1	6	1	2	3	1	5	8	3	1	1	2	2	1	1	1	1	1	1
1	1	1	1	3	3	2	1	2	0	0	0	1	0	6	1	1	2	2	0	8	4		2	4	4	4	1	7	4	4	6	7	0	1	2	2	0		1	1	1	1
1	1	2	3	4	2	2	1	2	0	0	0	1	0	4	1	1	1	2	1	4	4		1	6	1	2	3	2	4	1	3	7	3	1	2	2	0		1	1	1	1
1	1	2	3	2	2	2	1	2	0	0	0	1	0	6	1	1	1	3		1	3		2	5	2	2	2	2	4	1	3	7	3	1	2	2	0		1	1	0	1
1	1	2	4	2	2	4	1	1	1	1	0	1	0	1	1	1	1	1	1	4	2	3	2	3	2	2	3	1	4	1	3	1	3	6	0	2	0		1	1	1	1
1	1	2	3	2	3	3	1	2	0	0	0	1	0	4	1	1	1	4			4		1	10	2	1	2	5	3	1	1	3	3	1	1	2	0		0	0	0	1
1	1	1	3	3	3	5	1	2	0	0	0	1	0	5	1	3	1	3	0	9	4		4	0	4	2	3	1	4	1	2	2	3	2	1	2	0		1	1	1	1
1	1	2	3	3	2	2	1	2	0	0	0	1	0	3	1	1	1	2	0	8	5		5	9	1	2	2	1	4	1	1	14	3	1	1	2	0		0	0	0	1
1	1	2	3	3	2	2	1	2	0	0	0	1	1	4	1	1	1	3	0	1	3	5	1	1	1	2	3	1	3	1	1	14	3	1	0	2	0		1	1	1	1
1	1	2	3	2	2	2	1	2	0	0	0	1	1	1	1	1	1	1	1	4	3	5	3	5	2	2	3	1	4	1	1	14	3	1	2	2	0		0	0	0	1
1	1	2	1	3	1	1	1	2	0	0	0	1	0	2	1	1	1	2		1	3		1	4	3	2	2	2	4	1	3	2	3	1	3	1	0	5	1	1	1	1
1	1	2	3	3	2	3	1	2	0	0	0	1	0	5	1	1	2	3		1	3	2	1	4	2	2	3	2	4	1	3	2	3	2	1	2	0		1	1	0	1
1	1	2	3	2	2	4	1	2	0	0	0	1	0	3	2	1	1	1	1	9	4		2	0	4	2	3	10	3	1	3	7	3	2	3	2	0		0	1	1	1
1	1	2	3	2	3	3	1	2	0	0	0	1	0	3	1	1	2	1	1	10	3	5	1	7	2	2	3	1	4	1	2		1	1	2	2	0		1	1	1	1
1	1	2	1	3	2	1	1	2	0	0	0	1	0	3	1	1	2	1	1	1	2	.	1	3	2	4	3	1	4	1	2	7	3	1	1	2	0		0	1	1	1
1	1	2	1	4	2	2	2	2	0	0	0	1	0	6	1	1	1	1	1	9	4		1	1	1	1	2	1	4	1	2	2	1	1	1	2	0		1	1	1	1
1	1	2	3	1	2	5	1	2	0	0	0	1	0	4	1	1	2	1	1	4	2	3	1	2	2	4	2	1	3	2	3	2	3	2	2	2	0		1	1	1	1
1	1	2	3	4	1	4	1	2	0	0	0	1	0	2	2	1	1	2	1	5	3	3	1	4	2	5	1	1	3	3	3	2	1	2	3	1	1	7	1	1	0	1
1	1	2	3	2	2	4	1	2	0	0	0	1	0	4	2	1	1	3	0	5	3	3	3	3	2	2	2	1	4	1	3	2	4	2	5	1	1	5	1	1	0	1
1	1	1	1	2	2	2	1	2	0	0	0	1	0	2	1	1	1	1		5	4		1	6	2	2	3	1	4	1	3	2	4	2	2	2	0		1	1	0	1
1	1	2	1	3	2	2	1	2	0	0	0	1	0	6	3	1	1	1	0	9	3	2	5	4	3	2	3	1	4	3	3	2	3	6	0	1	0	2	1	1	1	1
1	1	2	1	2	3	1	1	2	0	0	0	1	1	3	1	1	2	1	0	7	3	2	1	6	2	2	3	1	4	1	3	2	1	1	1	2	0		1	1	0	1
1	1	2	4	3	1	4	1	2	0	0	0	1	0	4	1	1	1	2	1	9	4		1	4	2	5	3	1	2	5	7	2	3	6	0	2	0		1	1	1	1
1	1	2	1	2	1	2	1	2	0	0	0	3	0	3	1	1	1	3	0	1	2	2	1	10	2	2	2	1	4	1	3	2	3	2	6	2	0		1	1	0	0
1	1	2	1	2	2	4	1	2	0	0	0	7											1	10	1	2	3	2	3	1	3	2	3	2	2	2	0		0	1	1
1	1	1	3	2	2	5	1	2	0	0	0	1	1	1			1	2	0	4	4		1	1	1	2	3	1	4	1	3	1	3	2	2	2	0		1	1	0	1
1	1	2	1	2	2	1	1	2	0	0	0	1	0	4	1	1	9	3	0	1	4		1	10	2	2	3	2	5	1	2	1	3	1	1	1	0	2	1	1	0	1
1	1	1	1	3	2	1	1	2	0	0	0	2	0	1	1	1	1	1	0	4	4		1	10	2	8	1	11	4	9	3	1	3	6	0	2	0		1	1	1	0
1	1	2	1	3	2	1	1	2	0	0	0	1	0	3	1	1	4	1	1	1	5		1	10	2	2	3	2	4	1	3	1	1	1	1	2	0		1	1	0	1
1	1	2	1	3	2	2	2	2	0	0	0	1	0	1	1	1	1	2		10	4		1	4	4	2	3	1	3	1	3	1	3	2	3	2	0		1	1	1	1
1	1	1	1	2	2	1	1	2	0	0	0	1	0	6	1	1	2	1	1	9	5		1	3	2	2	3	1	4	1	3	1	3	1	2	1	0	5	1	1	1	1
1	1	2	1	3	2	2	1	2	0	0	0	7											1	4	4	1	2	1	3	1	3	1	3	6	0	2	0		0	1	0
1	1	2	1	4	1	2	1	2	0	0	0	1	1	1	1	1	1	1	1	1	1	1	1	4	1	2	2	1	4	1	2	2	3	6	0	1	0	2	1	1	1	1
1	1	1	2	2	2	5	1	2	0	0	0	1	0	4	1	1	1	3	1	9	5		4	6	2	2	3	1	3	1	3	2	3	2	6	1	0	2	1	1	0	1
1	1	1	1	4	3	2	1	2	0	0	0	1	0	6	1	1	1	1		7	4		1	7	1	2	2	1	3	1	3	2	3	1	3	1	0	5	1	0	1	1
1	1	2	3	3	2	2	1	2	0	0	0	1	0	5	1	1	2	4			4		1	6	4	2	3	1	4	1	3	2	3	1	0	2	0		1	1	0	1
1	1	2	4	4	2	2	1	2	0	0	0	1	1	6	1	1	1	4			4		1	1	1	1	2	1	4	1	2	2	3	1	1	2	0		1	1	1	1
1	1	2	1	3	1	2	1	2	0	0	0	7											1	4	2	2	3	1	4	1	3	1	1	6	0	2	0		1	1	1	7
1	1	2	1	2	2	2	1	2	0	0	0	1	0	4	1	1	2	4			3		1	4	4	8	3	1	4	1	3	2	4	1	3	2	0		1	1	0	1
1	1	2	1	3	2	1	1	1	1	0	1	1	0	5	1	1	1	1	1	9	4		1	9	2	1	2	2	4	1	3	2	3	1	2	1	0	2	1	1	1	1
1	1	2	3	3	3	2	1	2	0	0	0	7											2	6	2	2	2	2	4	2	3	2	1	6	0	1	0	2	1	1	1
1	1	2	1	3	2	1	1	2	0	0	0	2	0	1	1	1	4	3	1	1	4		1	4	3	2	3	2	4	1	3	2	3	1	1	1	0	1	1	1	1	0
1	1	2	1	2	2	1	1	2	0	0	0	7											1	2	1	1	3	2	3	3	2	2	3	1	2	2	0		1	1	0
1	1	1	3	2	2	4	1	2	0	0	0	1	0	2	1	1	1		1	1	1	1	1	2	2	2	2	2	4	1	3	2	3	1	1	2	0		1	1	0	1
1	1	1	1	2	3	2	1	2	0	0	0	7											1	1	2	2	2	2	4	1	2	2	3	1	2	2	0		0	1	0
1	1	2	3	4	2	3	1	2	0	0	0	1	1	5	1	1	1	3	1	7	4		1	9	2	2	2	1	4	1	2	2	3	6	0	1	1	5	0	1	1	1
1	1	2	1	3	3	1	1	2	0	0	0	1	0	5	1	1	1	4			4		1	6	3	2	3	1	4	1	3	2	3	2	1	2	0		1	1	1	1
1	1	1	3	1	2	2	1	2	0	0	0	1	0	4	1	1	1	1		1	3		1	10	2	1	2	1	4	1	3	2	3	6	0	2	0		1	1	0	1
1	1	1	1	2	2	2	1	2	0	0	0	1	1	3	1	1	2	3	1	10	4		1	10	2	1	2	1	4	1	2	3	3	2	6	2	0		1	1	1	1
1	1	2	1	3	2	1	1	2	0	0	0	1	0	2	1	1	1	1	1	9	2	3	1	4	2	1	3	2	4	1	3	1	3	1	2	2	0		1	0	0	1
1	1	1	1	3	3	2	1	2	0	0	0	1	0	1	1	1	1	1		10	3		1	4	2	2	2	3	4	1	3	4	3	1	1	2	0		1	1	0	1
1	1	2	3	3	3	3	1	2	0	0	0	1	0	2	1	1	1	4			4		1	10	2	4	2	2	4	1	1	1	3	1	1	2	0		1	1	0	1
1	1	2	3	2	2	3	1	2	0	0	0	1	1	5	1	1	1	4			4		1	4	2	2	2	2	4	7	3	1	3	2	3	2	0		1	1	1	1
1	1	1	1	4	3	2	1	2	0	0	0	1	0	4	1	1	1	1	0	7	4		1	4	2	2	1	2	4	7	3	1	1	2	2	2	0		1	1	0	1
1	1	2	3	2	2	2	1	2	0	0	0	7											1	9	2	2	2	2	4	1	3	1	1	2	1	2	0		1	1	0
1	1	2	3	3	3	2	1	1	1	0	1	1	0	3	1	1	4	2	1	4	2	4	2	4	2	5	4	1	3	3	2	2	1	6	0	1	1	1	1	1	1	1
1	1	1	3	2	2	3	1	2	0	0	0	1	0	5	1	1	1	3	0		4		1	5	4	2	3	1	3	1	7		4	2	6	2	0		0	1	0	1
1	1	1	1	3	2	3	1	2	0	0	0	1	0	2	1	1	1	4			4		1	6	3	1	3	1	3	1	2	1	3	2	2	2	0		1	1	1	1
1	1	2	1	3	1	2	1	2	0	0	0	1	0	1	1	1	1	4			4		1	2	2	1	2		3	1	3	1	3	1	1	2	0		1	1	0	1
1	1	2	3	3	3	3	1	1	0	0	0	1	0	3	2	1	2	1	1	4	2	5	1	7	1	2	3	2	3	1	3	2	3	2	4	1	0	2	1	1	1	1
1	1	2	3	1	3	2	1	2	0	0	0	2	0		1	1	1	1	0	9	4		1	9	1	8	3	2	3	1	3	1	3	1	1	1	0	5	1	1	1	0
1	1	2	3	3	2	4	2	1	1	1	1	1	0	2	1	2	1	1	0	9	4		1	4	4	1	2	2	5	2	2	6	3	2	3	1	1	2	1	1	1	1
1	1	2	3	2	2	3	1	2	0	0	0	1	0	5	1	1	3	1		9	3		1	5	1	2	3	2	5	7	3	2	3	1	5	2	0		1	1	1	1
1	1	2	3	3	2	2	1	2	0	0	0	1	0	5	2	1	1	2	1	10	3		1	10	2	2	3	2	5	1	3	1	4	2	1	2	0		1	1	0	1
1	1	2	3	2	3	4	1	2	0	0	0	1	0	5	1	1	1	4			4		1	4	3	2	3	2	2	3	3	2	1	2	1	2	0		1	1	1	1
1	1	2	3	3	2	4	1	2	0	0	0	7											4	10	4	2	2	7	3	7	7	2	3	2	2	2	0		1	1	1
1	1	2	3	4	2	2	1	2	0	0	0	1	0	4	2	1	3	2		7	3		1	4	2	4	3	1	3	1	3	1	3	1	1	2	0		1	1	1	1
1	1	2	1	4	2	2	1	2	0	0	0	5	1	6	1	1	2	1	0	9	4		1	10	3	2	3	1	4	1	3	1	1	1	1	2	0		1	1	1	0
1	1	1	3	2	1	2	1	1	1	1	0	1	0	4	1	1		4			4		1	6	4	2	3	1	5	1	3	1	4	2	4	2	0		1	1	1	1
1	1	2	3	1	2	2	1	2	0	0	0	1	0	5	1	1	2	3	0	9	4		1	9	4	2	3	1	3	1	2	1	3	2	1	2	0		1	1	1	1
1	1	2	3	3	2	3	1	2	0	0	0	1	0	4	1	1	1	1	1	4	2	5	1	4	1	2	3	1	4	1	2	1	3	2	1	2	0		0	1	0	1
1	1	1	2	3	1	5	1	2	0	0	0	1	0	4	1	1	1	1	1	5	4		1	6	1	2	3	1	5	1	3	1	3	2	4	2	0		1	1	1	1
1	1	2	3	4	2	4	1	2	0	0	0	1	0	3	1	1	1	1	1	5	3		2	1	4	1	1	1	3	3	3	1	3	6	0	2	0		0	0	0	1
1	1	2	3	3	3	2	1	2	0	0	0	1	0	5	2	1	1	1	1	5	4		1	4	2	2	3	1	3	1	3	1	4	1	2	2	0		1	1	1	1
1	1	1	3	2	2	2	1	2	0	0	0	1	0	4	1	1	1	1	1	1	4		1	6	1	2	3	1	5	1	3	1	4	2	4	2	0		1	1	1	1
1	1	1	1	1	2	3	2	2	0	0	0	1	0	5	1	1	1	1	1	8	4		1	10	1	3	3	1	4	1	4	2	4	2	2	2	0		0	0	0	1
1	1	1	3	2	2	4	1	1	1	1	0	1	0	4	1	1	1	1	1	4	4		1	6	1	2	2	1	5	1	1	6	4	2	4	1	0	2	1	1	1	1
1	1	1	3	2	1	4	1	1	1	1	0	1	0	4	1	1	1	1	1	1	4		1	6	1	2	1	1	5	3	1	12	5	2	4	1	0	2	1	1	1	1
1	1	2	3	2	1	5	1	2	0	0	0	1	0	4	1	1	2	1	1	7	3		1	8	2	2	2	1	3	1	3	15	3	2	3	2	0		1	1	1	1
1	1	2	1	1	1	2	1	1	1	0	1	1	0	3	1	1	4	1	0	1	4		1	6	1	2	2	1	5	2	3	11	3	2	5	1	0	5	1	1	1	1
1	1	2	3	3	2	3	1	2	0	0	0	2	0	4	1	1	1	1	1	10	4		1	7	3	2	3	1	4	1	3	2	2	6	0	2	0		1	1	0	0
1	1	2	1	3	1	2	1	1	1	1	1	2	1	5	1	1	1	1	1	10	4		1	4	2	1	2	1	3	10	7		4	6	0	1	1	2	1	1	1	0
1	1	2	3	2	2	1	1	1	1	0	1	1	0	5	1	1	1	1	1	8	3		1	4	4	2	2	1	4	1	4	2	3	1	1	1	0	2	1	1	0	1
1	1	1	1	2	2	2	1	1	0	0	0	3	0	1	1	1	2	1		1			3	1	2	1	1	1	4	1	2	2	3	1	2	2	0		1	1	0	0
1	1	1	1	1	2	4	1	2	0	0	0	1	0	3	1	1	1	1	0	1	4		1	6	1	2	2	1	5	1	2	12	5	2	4	2	0		1	1	1	1
1	1	2	1	3	2	1	1	1	1	1	1	1	1	1	1	1	1	1	1	4	4		1	7	2	2	3	1	5	1	1	4	3	2	1	1	0	2	1	1	1	1
1	1	2	3	2	1	3	1	1	0	0	0	1	0	3	1	1	1	1	1	4	1	3	1	6	1	2	2	1	5	1	3	11	3	2	3	1	0	2	1	1	1	1
1	1	2	3	4	3	4	1	2	0	0	0	1	1	6	1	1	2	1	1	4	4		3	9	1	4	3	1	2	1	3	2	3	2	0	2	0		1	0	0	1
1	1	2	1	2	1	1	1	2	0	0	0	1	0	3	1	1	3	1	1	4	1	5	1	6	1	1	3	1	2	1	2	1	3	1	2	1	0	2	1	1	1	1
1	1	2	3	1	1	2	1	2	0	0	0	1	0	1	2	2	1	1	1	4	5		2	1	4	2	2	1	4	1	3	11	3	6	0	1	0	2	0	0	0	1
1	1	2	3	2	3	3	1	2	0	0	0	1	0	4	1	1	1	1		1	4		1	4	2	5	2	2	4	2	3	1	3	6	0	2	0		1	1	1	1
1	1	1	1	3	2	2	1	2	0	0	0	1	0	1	1	1	4	1	0	1	4		1	1	3	1	2	2	3	2	3	1	3	2	1	2	0		0	1	1	1
1	1	2	3	2	3	3	1	2	0	0	0	6	0	1	2	1	16	1	1	4	3		2	4	2	5	3	2	3	2	3	1	3	6	0	2	0		1	1	1	0
1	1	2	3	2	1	3	2	2	0	0	0	1	0	5	1	4	1	1	1	7	2	5	3	4	3	2	2	2	3	1	2	1	3	2	4	2	0		1	1	1	1
1	1	2	1	3	3	1	1	2	0	0	0	1	0	5	1	1	5	1	1	9	4		1	10	3	2	2	2	3	1	1	1	3	6	0	1	0	9	1	1	0	1
1	1	2	1	3	1	6	2	2	0	0	0	1	1	4	1	1	4	4			4		3	4	2	2	3	1	3	1	3	1	3	2	3	2	0		1	1	1	1
1	1	1	2	1	2	3	1	2	0	0	0	1	0	3	1	1	1	1	1	1	4		1	6	1	2	3	1	5	1	3	1	5	2	4	2	0		1	1	1	1
1	1	1	1	3	2	2	1	1	1	1	0	1	0	4	1	1	3	1	1	4	4		1	6	1	2	2	1	5	1	3	1	4	2	4	1	0	2	1	1	1	1
1	1	2	3	2	1	3	1	2	0	0	0	1	0	5	3	2	5	1	1	4	3		1	3	3	2	3	1	3	1	3	1	3	2	2	2	0		1	1	1	1
1	1	2	2	1	1	5	2	2	0	0	0	7											1	9	2	2	3	1	3	1	3	1	3	2	4	2	0		0	0	0
1	1	1	3	3	3	4	1	2	0	0	0	1	0	3	1	1	1	1	1	4	4		1	6	1	2	2	1	5	2	3	1	4	2	3	2	0		1	1	1	1
1	1	2	3	3	1	1	2	2	0	0	0	1	0	5	1	1	1	1	1	9	3	2	1	4	4	2	3	1	5	3	2	1	3	1	2	2	0		1	1	0	1
1	1	2	1	2	2	1	1	2	0	0	0	1	0	5	1	1	1	1		7	3	2	1	2	4	2	2	1	3	1	3	1	3	2	3	2	0		1	1	0	1
1	1	2	1	4	2	3	1	1	0	0	1	1	0	3	1	1	1	2		1	2		1	3	2	3	3	2	3	2	3	1	3	1	1	1	1	1	1	1	1	1
1	1	2	3	1	1	2	1	2	0	0	0	2	1	6	1	1	2	1	0	10	4		1	6	3	3	2	1	5	1	2	2	1	1	5	2	0		0	0	0	0
1	1	2	1	1	1	2	1	2	0	0	0	1	0		1	1	1	1		9	4		2	4	4	1	2	1	4	1	1	2	2	2	1	2	0		1	1	0	1
1	1	2	3	3	2	3	1	2	0	0	0	1	1	4	2	1	1	4			5		1	4	2	2	1	7	2	1	3	1	1	1	1	2	0		1	1	0	1
1	1	2	1	3	3	1	1	2	0	0	0	1	0	5	1	1	3	2		9	3		1	7	2	1	3	2	3	1	2	2	3	1	1	2	0		0	0	0	1
1	1	2	3	2	2	3	1	2	0	0	0	1	0	4	1	1	1	1	0	8	4		1	4	2	2	3	1	4	7	3	1	1	1	1	1	1	1	1	1	0	1
1	1	2	3	3	3	2	1	2	0	0	0	1	0	3	1	1	1	3	1	8	3	5	1	7	2	4	2	1	3	1	3	1	7	6	0	1	0	2	1	1	1	1
1	1	2	1	3	2	1	1	2	0	0	0	7											2	4	2	4	3	1	3	3	3	1	1	1	1	2	0		0	0	0
1	1	2	3	4	2	3	1	2	0	0	0	1	1	6	1	1	1	4			4		1	4	2	1	3	1	3	2	3	1	1	2	4	2	0		1	1	1	1
1	1	2	1	2	2	1	2	2	0	0	0	1	0	6	1	1	3	1		4	4		1	10	2	1	2	2	3	1	2	1	3	1	1	2	0		1	1	0	1
1	1	2	1	3	3	3	2	2	0	0	0	1	0	5	1	1	1	2		7	4		1	4	1	2	2	2	2	3	3	1	3	8	1	1	0	3	1	1	1	1
1	1	2	3	2	1	4	1	2	0	0	0	1	0	5	1	1	1	1	1	1	3	1	2	3	1	5	3	2	2	2	3	1	3	1	1	2	0		1	1	1	1
1	1	2	3	3	1	4	1	2	0	0	0	1	1	5	2	1	1	3	1	9	3	1	1	1	2	1	3	2	2	1	3	1	3	1	1	1	0		1	1	1	1
1	1	2	3	3	2	3	1	2	0	0	0	1	1	1	1	1	1	2	1	10	3		1	4	4	2	3	1	2	7	3	1	3	1	1	2	0		1	1	1	1
1	1	2	3	3	1	3	2	2	0	0	0	1	1	2	1	1	1	1	1	10	3		1	6	2	3	3	1	4	7	3	1	1	1	2	2	0		0	0	1	1
1	1	2	3	3	3	3	1	2	0	0	0	1	1	6	2	1	5	2	1	4	4		1	4	2	2	2	1	3	1	3	1	1	7	1	1	1	10	1	1	0	1
1	1	1	3	4	3	3	1	2	0	0	0	1	0	4	1	1	2	4			4		3	6	4	1	3	1	4	1	3	1	1	2	5	2	0		1	1	0	1
1	1	2	3	3	2	3	1	2	0	0	0	1	1	1	1	1	1	3	1	10	4		1	6	2	5	2	1	3	7	2	1	3	6	0	1	0	2	1	1	0	1
1	1	2	3	3	2	4	1	2	0	0	0	1	0	4	2	1	4	3			3		4	10	3	2	3	1	2	7	1	1	3	2	1	2	0		0	1	0	1
1	1	2	1	4	2	3	1	2	0	0	0	1	0	5	1	1	1	4			3	1	1	1	4	2	1	1	3	1	3	1	3	1	2	2	0		1	1	0	1
1	1	1	3	4	3	3	1	2	0	0	0	1	1	6	2	3	1	5			3	2	3	7	3	2	1	12	4	1	2	16	1	9	3	2	0		1	1	0	1
1	1	1	1	3	1	3	1	1	1	1	0	1	0		1	1	3	1	1	1	4		1	6	1	2	2	1	5	1	2	12	4	1	2	1	0		1	1	1	1
1	1	1	1	2	2	2	1	1	1	1	0	1	0	3	1	1	1	1	1	4	4		1	6	1	2	3	1	5	1	3	1	4	2	3	1	0	5	1	1	1	1
1	1	2	3	3	3	3	1	2	0	0	0	1	0	4	1	1	1	2	1	10	4		1	6	3	1	2	.	5	1	1	12	3	6	0	1	0	8	1	1	0	1
1	1	1	1	2	2	3	1	2	0	0	0	1	0	4	1	1	1	1	1	4	4		1	6	1	2	3	1	2	1	3	1	5	1	2	2	0		1	1	1	1
1	1	2	1	3	3	4	1	2	0	0	0	1	1	4	1	1	1	2	1	9	5		1	4	2	2	3	1	4	1	3	2	3	2	3	2	0		1	0	1	1
1	1	1	1	2	1	2	1	2	0	0	0	1	0	3	1	1	3	1	1	4	4		1	6	1	2	3	1	5	1	2	11	4	2	2	2	0		1	1	1	1
1	1	2	4	3	2	1	1	2	0	0	0	7											3	4	4	4	3		4	1	2	2	1	2	2	1	0	1	0	0	0
1	1	2	3	3	3	3	1	2	0	0	0	1	0	4	1	1	1	3	1		4		1	6	2	2	2	2	2	8	3	2	3	2	3	2	0		1	1	0	1
1	1	2	3	3	3	5	1	2	0	0	0	1	0	4	1	1	2	2	1	8	3	1	2	9	2	5	3	2	2	8	3	2	3	2	1	2	0		1	1	1	1
1	1	2	3	3	3	3	1	2	0	0	0	1	1	4	1	1	3	2	1	10	3	1	4	6	2	2	3	2	2	1	3	2	3	2	3	2	0		1	1	1	1
1	1	2	3	2	2	4	1	2	0	0	0	1	0	5	2	1	3	4			4		1	4	2	4	2	2	2	6	3	7	1	2	2	2	0		1	1	1	1
1	1	2	3	3	2	4	1	2	0	0	0	1	0	6	2	1	1	2	0	4	3	2	2	6	1	2	3	2	3	1	3	1	3	2	2	1	0	4	1	1	1	1
1	1	2	1	3	2	3	1	2	0	0	0	6	0		1	1	1	4			4		1	1	4	2	3	2	4	4	2	1	1	6	0	1	0	2	0	0	0	0
1	1	1	1	3	1	1	1	2	0	0	0	1	0	3	1	1	1	1	1	4	4		1	6	3	2	1	2	5	1	2	1	4	1	3	2	0		1	1	1	1
1	1	2	3	3	3	3	1	1	1	0	1	2	0	6	1	1	1	5			3		2	10	2	1	2	2	3	1	2	7	1	1	2	2	0		0	1	0	0
1	1	2	3	3	2	4	1	2	0	0	0	7											3	2	2	2	2	2	4	1	3	2	3	1	2	2	0		0	0	0
1	1	2	2	3	2	3	1	2	0	0	0	1	0	6	1	1	1	2	0	9	4		3	7	1	2	3	2	4	1	3	2	3	6	0	2	0		1	1	0	1
1	1	2	3	4	3	3	1	2	0	0	0	1	0	5	2	2	4	3		1	3		1	4	2	8	2	2	3	1	3	2	3	2	2	1	0	2	1	1	0	1
1	1	2	3	4	2	3	1	2	0	0	0	1	1	1	1	1	1	5			4		1	10	2	2	2	1	3	1	2	2	3	1	3	2	0		1	1	1	1
1	1	1	3	3	2	4	1	2	0	0	0	1	1	2	2	4	1	1	0	1	2	5	2	4	2	2	2	1	3	1	5	2	3	6	0	1	0	3	1	1	1	1
1	1	2	4	2	2	3	1	2	0	0	0	1	0	5	1	3	1	4			3		1	4	2	2	2	1	3	1	3	2	3	1	2	1	0	2	1	1	1	1
1	1	2	2	2	2	2	1	2	0	0	0	1	0	6	1	1	1	2		1	3		1	7	2	1	3	1	3	2	3	2	3	2	2	2	0		0	0	0	1
1	1	2	3	3	1	4	1	2	0	0	0	1	1	5	2	1	1	4			4		1	6	2	3	3	1	2	2	3	2	3	2	1	1	0		1	1	0	1
1	1	1	3	2	2	2	1	2	0	0	0	1	0	3	1	1	1	1	1	4	4		1	6	1	2	3	1	4	3	3	2	3	4	2	2	0		1	1	1	1
1	1	2	1	2	2	2	1	2	0	0	0	1	0	5	1	1	1	4			3	5	1	1	1	2	3	1	3	1	3	17	3	6	0	2	0		1	1	0	1
1	1	1	1	3	1	2	1	2	0	0	0	1	0	1	1	1	1	3	0	9	4		1	10	4	2	2	1	1	1	1	17	3	2	4	2	0		1	1	0	1
1	1	2	3	3	2	3	1	2	0	0	0	1	0	4	1	1	2	2		4	3		1	4	4	2	2	1	4	1	1	17	1	1	3	1	0	2	1	1	0	1
1	1	1	1	3	3	3	1	2	0	0	0	1	0	1	1	1	1	1	0	4	3	2	1	6	4	2	3	1	4	4	4	17	7	2	5	2	0		1	1	1	1
1	1	2	3	3	3	4	1	2	0	0	0	1	1	5	1	1	1	1	0	9	4		4	4	2	5	2	1	4	2	3	17	3	2	2	2	0		1	1	1	1
1	1	1	1	3	1	4	1	2	0	0	0	1	0	5	1	1	2	3	1	4	4		1	10	2	2	3	1	4	6	3	17	1	2	1	1	1	3	1	1	1	1
1	1	2	3	3	2	3	1	2	0	0	0	1	0	1	2	1	2	2	2	4	4		3	6	2	4	1	4	4	10	3	17	3	6	0	2	0		1	1	1	1
1	1	2	3	4	2	2	1	2	0	0	0	1	1	5	2	1	3	1	1	4	5		1	8	2	5	2	2	2	3	3	17	3	1	1	2	0		1	1	1	1
1	1	1	1	3	3	3	1	2	0	0	0	1	0	3	1		1	1	0	7	3	5	1	1	3	2	2	9	2	1	3	17	3	2	2	2	0		1	1	1	1
1	1	2	3	3	2	3	1	2	0	0	0	1	1	1	2	1	2	2	1	7	4		3	6	2	4	1	9	2	10	3	17	3	6	0	2	0		1	1	1	1
1	1	2	3	2	3	3	1	2	0	0	0	1	0	1	1	1	1	4			4		1	4	3	2	1	9	2	1	3	17	3	6	0	2	0		1	1	1	1
1	1	2	1	3	2	3	1	2	0	0	0	1	0	5	1	1	1	2	1	9	3	2	1	9	2	2	1	9	2	1	2	17	3	2	3	2	0		1	1	1	1
1	1	2	3	3	2	2	1	2	0	0	0	1	0	3	1	1	8	1	0	9	3	5	1	6	2	2	2	1	3	8	2	17	3	1	2	1	0	2	1	1	1	1
1	1	2	1	4	3	2	1	2	0	0	0	1	0	5	3	1	1	2	0	7	4		1	7	1	5	3	1	3	3	3	17	3	2	6	2	0		1	1	1	1
1	1	2	1	3	3	1	1	2	0	0	0	1	0	1	1	2	1	3	0	1	4		1	6	4	2	1	1	3	1	2	17	1	6	0	2	0		1	1	1	1
1	1	2	1	4	3	2	1	2	0	0	0	1	0	4	2	1	2	1	0	1	2	5	1	10	2	2	3	1	3	3	2	17	3	1	2	2	0		1	1	1	1
1	1	1	3	4	3	2	1	2	0	0	0	1	1	5	1	1	1	3	0	7	3		1	4	2	2	2	1	3	1	3	17	3	2	1	2	0		1	1	0	1
1	1	1	3	3	3	2	1	2	0	0	0	1	0	5	1	1	4	2	0	4	3		1	6	1	5	3	1	4	9	2	1	3	2	1	2	0		1	1	0	1
1	1	2	1	4	2	3	1	2	0	0	0	1	0	5	1	1	1	4					1	9	2	4	3	1	4	1	1	12	3	1	3	2	0		0	0	0	1
1	1	2	3	3	2	3	1	2	0	0	0	1	0										3	4	4	1	3	1	4	1	2	1	3	2	1	2	0		1	1	0	1
1	1	1	3	4	2	5	1	2	0	0	0	1	1	4	1	4	2	4			4		3	2	4	2	3	1	3	2	3	1	1	1	1	2	0		1	1	0	1
1	1	1	1	4	1	1	1	2	0	0	0	1	0	6	1	1	1	3	0	1	4		1	7	4	2	1	4	2	10	1	12	3	2	2	2	0		1	1	1	1
1	1	2	3	2	3	2	1	2	0	0	0	1	0	5	2	1	1	4			4		1	9	2	4	2	4	4	1	3	11	1	1	1	2	0		1	1	1	1
1	1	2	1	2	2	1	1	2	0	0	0	1	0										3	10	4	2	3	4	4	2	3	2	3	2	2	2	0		1	1	1	1
1	1	1	4	1	1	5	1	2	0	0	0	1	0	1	1	1	1	1	0	8	4		3	9	1	2	4		4	1	1	2	3	2	6	2	0		1	1	1	1
1	1	2	3	2	1	3	1	2	0	0	0	1	1	3	1	2	3	2	0	4	2		3	7	2	2	2	1	2	3	3	2	3	2	6	1	0	9	0	1	0	1
1	1	2	3	1	1	2	1	2	0	0	0	1	0	6	1	1	2	1	0	10	4		1	10	4	2	2	14	3	1	3	2	3	6	0	2	0		0	0	0	1
1	1	2	3	1	1	6	1	1	0	0	0	1	0	6	1	1		3	0	10	2	1	1	5	2	8	2	1	3	1	3	2	4	2	6	1	0	2	0	0	0	1
1	1	1	3	2	2	2	1	1	1	1	0	1	0	4	1	1	1	1	1	4	4		1	6	1	2	3	1	3	1	3	2	4	4	1	1	0	2	1	1	0	1
1	1	2	1	2	2	1	1	1	1	0	0	1	0	4	1	1	1	1	1	1	4		1	1	3	1	3	1	5	1	3	2	3	1	1	1	0	5	0	1	0	1
1	1	1	3	3	1	3	1	2	0	0	0	1	0	4	1	1	3	4					1	6	1	2	3	1	5	1	3	2	3	1	2	1	0	5	1	1	1	1
1	1	1	1	2	2	3	1	2	0	0	0	1	0	4	1	1	1	1	1	1	4		1	6	1	2	2	1	5	1	3	2	3	2	2	2	0		1	1	1	1
1	1	1	1	4	1	3	1	2	0	0	0	1	1	2	1	1	9	4			4		1	8	1	2	3	1	4	1	3	2	3	2	3	1	0	3	1	0	0	1
1	1	1	3	3	2	4	1	2	0	0	0	1	0	4	1	1	4	1	0	4	4		1	6	1	2	2	1	5	1	2	2	4	2	3	2	0		1	1	1	1
1	1	1	1	2	1	2	1	1	0	1	0	1	0	3	1	1	1	4			4		1	6	3	2	1	11	3	1	3	2	4	1	2	2	0		1	1	1	1
1	1	2	3	1	1	2	1	2	0	0	0	1	0	2	1	1	1	1	0	1	3		1	8	2	2	3	2	4	1	3	2	3	2	2	2	0		1	1	1	1
1	1	2	1	4	2	1	1	1	1	0	1	1	0	1	1	1	3	4			3		1	4	2	2	2	13	4	1	3	2	3	1	2	1	1	2	1	1	1	1
1	1	1	1	3	2	1	1	2	0	0	0	1	0	4	1	1	1	1	0	1	4		1	6	3	2	3	2	5	1	2	2	3	6	0	2	0		1	1	1	1
1	1	2	1	3	2	2	1	2	0	0	0	1	0	4	1	1	1	1	0	4	4		1	7	2	2	2	2	5	8	2	2	3	1	3	2	0		1	1	1	1
1	1	2	1	3	2	2	1	1	1	1	0	1	0	5	1	1	1	1	0	1	4		1	6	3	2	2	2	5	3	2	2	3	2	2	1	0	2	1	1	1	1
1	1	2	2	2	2	5	1	1	1	1	0	1	0	4	1	1	1	1	0	1	1	5	1	6	3	2	1	11	5	1	1	12	3	2	3	1	0	2	1	1	1	1
1	1	1	3	2	1	4	1	2	0	0	0	1	0	6	1	3	1	2	0	9	4		5	7	2	2	2	10	3	1	3	7	4	2	6	2	0		1	1	0	1
1	1	1	3	2	2	3	1	2	0	0	0	1	0	3	1	1	2	3	1	9	4		1	10	4	2	3	1	3	1	3	11	3	2	6	1	0	2	1	1	1	1
1	1	2	4	1	1	4	1	2	0	0	0	1	0	4	1	1	4	1	0	1	4		1	6	3	2	1	11	5	2	3	1	3	2	3	2	0		1	1	1	1
1	1	2	1	3	2	3	1	1	1	0	1	1	0	3	1	1	1	1	0	4	4		1	6	2	2	2	1	5	2	3	1	3	1	2	1	0	1	1	1	1	1
1	1	2	2	2	1	6	1	2	0	0	0	1	0	4	1	1	1	1	0	1	4		1	6	1	2	3	1	4	1	3	1	3	2	3	2	0		1	1	1	1
1	1	2	1	2	1	3	1	2	0	0	0	1	1	4	1	1	1	1	0	4	4		1	6	1	2	3	1	4	3	3	1	3	2	3	2	0	2	1	1	1	1
1	1	2	1	3	2	2	1	1	1	1	0	1	0	4		1	1	4			4		1	6	1	2	3	1	5	1	3	1	3	2	2	2	0		1	1	1	1
1	1	1	1	3	2	4	1	2	0	0	0	1	0										1	8	1	8	2	1	3	1	3	1	3	2	6	2	0		1	1	0	1
1	1	1	3	3	2	3	1	2	0	0	0	1	0	5	1	1	1	1	0	4	4		1	8	2	2	3	1	4	1	3	11	4	2	4	2	0		1	1	1	1
1	1	1	3	2	2	3	1	1	1	0	1	1	0	3	1	1	1	1	0	4	3		1	4	1	1	2	1	4	1	3	2	3	2	1	2	0		1	1	0	1
1	1	2	3	4	2	2	1	2	0	0	0	1	0		1	1	1	2	1	1	4		4	4	2	2	2	1	4	2	3	1	1	2	1	2	0		1	1	1	1
1	1	1	3	3	3	5	2	2	0	0	0	1	1	2	2	2	6	1	1	1	2	1	1	4	1	1	3	1	4	2	3	6	3	2	4	1	0	2	1	1	1	1
1	1	2	1	2	1	3	1	2	0	0	0	1	1	4	1	1	5	1	1	4	4		1	6	2	2	2	1	3	1	2	1	3	2	3	2	0		1	1	1	1
1	1	2	2	3	2	3	1	1	1	1	0	1	0	4	2	1	3	1		4	4		1	6	1	1	2	1	3	1	2	1	3	2	3	2	0		1	1	1	1
1	1	2	1	3	2	2	2	2	0	0	0	1	0										1	4	4	2	2	1	5	1	2	1	3	2	0	2	0		1	1	0	1
1	1	2	3	3	2	5	1	2	0	0	0	1	0	2	2	1	1	2	0	9	3		1	4	1	5	2	1	3	1	2	1	3	1	6	2	0		0	0	0	1
1	1	1	1	2	2	1	1	2	0	0	0	1	0	3	1	1		3		4	3		5	4	3	6	3	1	1	1	5	1	6	4	4	2	0		1	1	0	1
1	1	2	3	3	2	4	1	2	0	0	0	1	0	3	1	1	5	2	1	4	3		3	4	3	2	3	1	3	1	3	1	3	2	3	2	0		0	1	1	1
1	1	1	1	2	1	1	2	2	0	0	0	1	0	2	1	1	1	3		4	1		1	2	2	2	3	1	2	1	2	1	4	6	0	2	0		0	1	0	1
1	1	2	3	4	2	2	1	2	0	0	0	1	0	6	2	1	1	2	1	9	3		1	3	2	2	2	1	3	1	3	1	3	2	1	2	0		1	1	0	1
1	1	1	3	2	2	5	1	2	0	0	0	1	0	6	1	1	2	3		1	4		1	5	3	2	2	1	4	1	4	1	3	2	5	2	0		1	1	1	1
1	1	2	4	3	2	5	1	2	0	0	0	1	0	6									1	2	2	1	3	1	3	1	3	1	3	1	0	2	0		1	1	0	1
1	1	2	2	2	1	5	1	2	0	0	0	1	0	6	1	1	1	4			4		1	5	2	2	2	1	4	1	3	1	3	1	1	2	0		1	1	0	1
1	1	2	3	3	2	2	1	2	0	0	0	1	0	4	1	1	2	2	1	4	3		1	6	2	3	2	1	4	10	3	1	3	2	1	1	0	10	1	1	1	1
1	1	2	3	2	3	2	2	2	0	0	0	1	0										1	4	1	2	2	1	4	1	3	1	1	2	3	2	0		1	1	1	1
1	1	1	1	3	3	1	1	2	0	0	0	1	0										1	10	1	1	3	1	4	1	2	1	1	2	2	2	0		1	1	0	1
1	1	2	1	3	2	1	1	2	0	0	0	1	0	1	1	1	1	2	0	9	4		1	4	1	2	3	1	3	1	3	1	3	6	0	2	0		1	1	0	1
1	1	2	1	3	2	1	1	2	0	0	0	1	0	3	1	1	2	4			4		1	6	2	4	3	1	3	1	3	1	3	6	0	2	0		1	0	1	1
1	1	2	1	3	2	1	1	2	0	0	0	1	0	6	1	1	1	1	0	10	5		3	10	4	2	3	1	2	8	3	1	1	1	2	2	0		1	1	0	1
1	1	2	3	3	2	3	1	2	0	0	0	1	1	2	1	1	1	5			4		1	4	2	2	3	1	4	7	3	1	1	2	3	2	0		1	1	1	1
1	1	2	3	3	2	4	1	2	0	0	0	1	1	5	1	1	1	1	0	9	3		1	4	2	2	3	1	4	6	2	1	3	2	4	2	0		1	1	1	1
1	1	2	3	4	2	3	2	2	0	0	0	1	0		1	1	1	3		1	3	5	1	4	2	2	2	1	2	2	3	1	3	2	2	1	1	2	1	1	1	1
1	1	2	3	1	1	3	2	2	0	0	0	1	1	1	1	1	2	1	0	4	5		1	4	2	2	2	1	5	2	2	4	1	2	4	2	0		1	1	0	1
1	1	2	1	3	3	1	1	2	0	0	0	1	1	2	1	1	1	2	0	10	3	1	1	6	4	2	2	1	4	1	7		3	1	2	2	0		1	1	1	1
1	1	2	1	3	2	4	1	2	0	0	0	1	1	5	1	1	2	4			4		1	2	3	2	3	1	3	1	3	2	3	2	2	1	0	2	1	1	1	1
1	1	2	2	4	2	4	1	2	0	0	0	1	0	5	1	1	7	1	0	10	4		4	10	1	2	3	1	2	6	3	2	1	6	0	2	0		0	1	0	1
1	1	2	2	4	2	4	2	2	0	0	0	1	0	5	1	1	2	1		4	4		1	4	2	2	3	1	3	1	3	2	3	2	1	1	0		1	1	1	1
1	1	2	1	3	2	1	1	2	0	0	0	1	0	3	1	1	2	4			4		1	4	2	1	3	1	2	1	3	2	1	1	1	2	0		1	1	1	1
1	1	2	1	3	3	1	1	2	0	0	0	1	0	5	1	1	1	4			4		1	4	1	2	3	1	3	1	3	13	3	6	0	1	0	2	1	1	1	1
1	1	2	2	3	3	4	1	1	1	0	1	1	0	2	2	3	3	2	0	7	4		1	9	2	3	2	1	2	1	3	9	3	1	1	1	1	1	1	1	1	1
1	1	2	1	2	1	1	1	2	0	0	0	1	0										3	4	4	2	2	1	4	11	3	1	1	1	1	2	0		0	1	0	1
1	1	2	3	1	1	3	2	2	0	0	0	1	0	5	1	1	1	1	1	8	5		1	9	2	2	2	1	4	8	3	1	3	2	6	2	0		1	1	0	1
1	1	1	3	4	2	4	1	2	0	0	0	1	0	4	1	1	1	1	1	1	4		1	9	4	2	3	1	4	3	3	1	1	2	5	2	0		1	1	1	1
1	1	2	1	3	2	1	2	2	0	0	0	1	1	6	2	1	1	1	1	4	2	2	1	5	4	2	3	1	4	7	أ		3	6	0	1	0	1	1	1	1	1
1	1	2	3	3	2	3	1	2	0	0	0	1	0	4	1	1	1	4			4		1	2	3	2	2	1	4	1	2	2	4	2	1	1	1	2	1	1	1	1
1	1	2	3	3	2	3	2	2	0	0	0	1	1	2	1	1	1	1	0	8	3	2	1	9	2	2	3	1	4	1	2	2	3	2	5	2	0		1	1	1	1
1	1	2	1	2	3	1	1	2	0	0	0	1	0		1	1	3	1		9	3		1	4	1	2	3	1	4	1	1	2	3	1	1	2	0		1	1	0	1
1	1	1	3	3	3	3	1	2	0	0	0	1	1	3	4			1	1	4	4		1	6	3	3	1	11	4	1	1	2	3	2	2	1	0	1	1	1	1	1
1	1	2	3	3	1	3	1	2	0	0	0	1	1	3	1	1	1	1	1	4	4		1	6	2	2	2	1	4	1	3	1	3	2	2	1	0	1	1	1	1	1
1	1	2	3	3	2	4	1	2	0	0	0	1	0	4	1	1	4	3	0	1	4		4	6	2	8	3	1	3	1	3	1	3	1	1	1	0	5	0	1	1	1
1	1	2	1	3	1	1	1	2	0	0	0	1	1	1	1	1	1	4			4		1	5	4	2	1	11	4	7	2	1	3	6	0	2	0		1	1	1	1
1	1	2	1	2	2	1	1	2	0	0	0	1	0			1		1		1	4		2	7	1	8	3	1	2	1	1	1	3	6	0	2	0		1	1	0	1
1	1	2	1	4	1	1	2	2	0	0	0	1	0	4	1	1	1	1	0	7	4		1	6	2	1	2	1	3	1	3	1	1	2	0	2	0		1	1	1	1
1	1	2	3	4	3	4	1	2	0	0	0	1	0	5	1	1	1	3	0	8	5		1	3	2	2	3	1	3	1	3	1	3	6	0	1	0	5	1	1	0	1
1	1	1	1	2	3	1	1	2	0	0	0	1	0	5	1	1	1	1		1	3		1	10	2	2	2	1	5	1	3	1	3	1	1	2	0		0	0	0	1
1	1	2	1	4	2	1	2	2	0	0	0	1	0	4	2	2	1	2	0	9	5		1	6	2	2	2	1	4	1	3	1	1	6	0	2	0		0	0	0	1
1	1	2	1	2	1	1	2	2	0	0	0	1	0	4	3	1	8	4			3		3	4	4	2	2	4	4	1	3	1	3	2	4	1	0	1	1	1	0	1
1	1	1	2	3	3	4	1	2	0	0	0	1	0	5	1	1	1	1	0	4	4		4	5	2	3	3	1	2	1	3	1	3	2	3	2	0		1	1	0	1
1	1	1	3	4	2	4	1	1	1	0	1	1	0		1	3	8	1		1	1		1	4	3	1	3	1	2	8	3	1	3	1	3	1	0		1	1	0	1
1	1	1	3	1	1	5	1	2	0	0	0	1	0	4	1	1	1	1	0	4	4		1	6	2	2	2	1	4	1	2	1	4	2	3	2	0		1	1	1	1
1	1	2	3	3	2	4	1	1	1	1	1	1	1	4	1	1	1	1	1	4	1	5	1	6	2	1	2	1	4	2	3	1	3	2	2	1	0	1	1	1	1	1
1	1	2	2	4	2	2	2	1	1	0	0	1	1	5	2	1	3	2	1	1	4		1	6	2	3	2	1	4	1	3	1	3	1	2	1	0	1	1	1	1	1
1	1	2	1	3	2	1	1	2	0	0	0	1	0	2	1	1	1	5			4		3	4	2	1	2	1	4	1	3	1	3	1	1	2	0		1	1	1	1
1	1	1	2	2	2	3	1	2	0	0	0	1	1	4	1	1	1	1	1	7	4		1	6	2	2	2	1	4	1	3	1	3	2	2	2	0		1	1	1	1
1	1	1	3	1	2	4	2	2	0	0	0	1	1	4	1	1	1	4			4		1	6	2	2	2	1	4	1	2	12	3	2	3	2	0		1	1	1	1
1	1	2	2	3	2	3	2	2	0	0	0	1	1	6	3	1	1	3	0	1	2	1	1	4	3	4	2	1	4	1	3	2	3	1	2	2	0		1	1	1	1
1	1	2	2	3	2	2	1	2	0	0	0	1	0	5	2	1	1	2	1	9	5		3	4	2	2	2	1	2	1	2		1	1	1	1	0	2	1	1	0	1
1	1	2	3	4	3	3	1	2	0	0	0	1	0	3	1	1	1	3	1	9	5		1	6	2	4	3	1	3	1	3	1	3	2	2	2	0		1	1	1	1
1	1	1	2	4	2	3	1	1	1	1	1	1	0	4	1	1	1	3	1	9	4		1	5	2	2	2	1	5	1	3	1	4	2	1	1	0	5	1	1	1	1
1	1	2	3	3	2	2	1	2	0	0	0	1	1	5	1	1	3	1	1	9	4		1	4	1	2	3	1	4	1	1	1	1	1	1	2	0		1	1	1	1
1	1	1	1	2	1	2	1	2	0	0	0	1	0	4	1	1	1	4			4		1	6	1	2	2	1	5	1	1	1	3	2	2	2	0		1	1	1	1
1	1	1	1	3	2	3	1	2	0	0	0	1	0	3	1	1	1	4			4		1	6	1	2	2	1	4	1	1	1	3	2	2	2	0		1	1	1	1
1	1	1	3	3	2	4	1	1	1	0	0	1	0	3	1	1	1	4			4		1	6	2	1	2	1	5	2	3	1	3	2	2	1	0	2	1	1	1	1
1	1	2	3	3	1	3	1	1	1	0	0	1	0	4	1	1	1	1	1	4	4		1	6	2	1	1	11	4	3	1	12	3	2	2	1	0	2	1	1	1	1
1	1	2	2	3	2	4	1	2	0	0	0	1	0	3	1	1	1	1	0	1	4		1	6	1	2	2	1	4	2	2	1	3	2	2	2	0		1	1	1	1
1	1	2	3	2	1	3	1	2	0	0	0	1	0	4	4		1	4			4		1	6	2	2	2	1	3	7	1	12	3	1	2	2	0		1	1	1	1
1	1	1	3	3	1	3	1	2	0	0	0	1	0	3	4		1	4			4		1	6	1	2	2	1	4	1	1	12	3	2	2	2	0		1	1	1	1
1	1	1	1	2	1	2	1	2	0	0	0	1	0	3	4		1	4			4		1	6	1	2	2	1	4	1	2	1	3	2	2	2	0		1	1	1	1
1	1	2	3	3	2	5	1	2	0	0	0	1	1	3	1	1	2	4			4		1	6	2	2	2	1	4	1	2	11	3	2	2	2	0		1	1	1	1
1	1	1	3	3	1	4	1	2	0	0	0	1	0	3	1	1	1	4			4		1	6	1	2	2	1	4	2	2	11	3	2	1	2	0		1	1	1	1
1	1	2	1	3	2	3	1	2	0	0	0	1	0	3	1	1	4	1	0	4	4		1	6	2	2	2	1	4	2	2	1	4	2	2	2	0		1	1	1	1
1	1	2	2	3	2	5	1	2	0	0	0	1	1	4	1	1	5	1	0	4	4		1	6	1	2	1	11	4	2	2	1	3	2	2	2	0		1	1	1	1
1	1	2	3	3	2	2	1	2	0	0	0	1	0	4	1	1	1	1	0	4	4		1	6	1	2	3	1	4	1	1	1	4	2	2	2	0		1	1	1	1
1	1	1	3	3	2	3	1	2	0	0	0	1	1	4	1	1	4	1	0	4	4		1	6	1	2	1	11	4	2	2	1	3	2	1	2	0		1	1	1	1
1	1	1	2	2	1	4	1	2	0	0	0	1	0	5	1	1	2	1	0	4	3	5	2	6	3	2	2	1	2	4	3	1	4	2	3	2	0		1	1	1	1
1	1	1	1	2	1	2	1	2	0	0	0	1	0	4	1	1	1	1	0	4	4		1	6	1	2	1	11	4	1	1	12	3	2	2	2	0		1	1	1	1
1	1	1	1	2	1	1	1	2	0	0	0	1	1	4	1	1	1	4			4		1	6	1	2	1	11	4	2	3	1	3	2	3	2	0		1	1	1	1
1	1	1	3	3	1	2	1	2	0	0	0	1	0	4	1	1	1	1	0	4	4		1	6	1	2	2	1	4	2	3	1	3	2	1	2	0		1	1	1	1
1	1	1	3	3	1	3	1	2	0	0	0	1	0	3	1	1	1	4			4		1	6	1	2	3	1	4	2	3	1	3	2	2	2	0		1	1	1	1
1	1	1	1	3	2	4	1	2	0	0	0	1	0	4	1	1	1	1	1	4	4		1	6	3	2	3	1	4	2	3	1	3	1	2	2	0		1	1	1	1
1	1	2	2	3	2	4	1	2	0	0	0	1	0	3	1	1	9	1	1	4	4		1	6	1	2	1	1	4	2	3	1	4	2	2	2	0		1	1	1	1
1	1	1	3	3	2	2	1	2	0	0	0	1	0	4	1	1	1	4			4		1	6	1	2	3	1	4	3	3	1	4	6	0	2	0		1	1	1	1
1	1	2	3	3	1	3	1	1	1	1	0	1	0	4	1	1	1	1	1	4	4		1	6	1	2	1	11	4	2	3	1	4	1	3	1	0	2	1	1	1	1
1	1	1	3	3	1	2	1	2	0	0	0	1	0	4	1	1	1	4			4		1	6	1	2	2	1	4	3	2	1	3	4	3	2	0		1	1	1	1
1	1	1	3	3	2	4	1	2	0	0	0	1	1	3	1	1	1	1	1	4	4		1	6	1	2	2	1	4	2	3	1	3	1	3	2	0		1	1	1	1
1	1	1	3	2	1	2	1	2	0	0	0	1	0	3	1	1	4	2	1	4	2	5	1	6	3	2	3	1	4	3	3	1	5	4	2	2	0		1	1	1	1
1	1	1	4	3	2	5	1	2	0	0	0	1	1	4	1	1	1	1	1	4	4		1	6	1	2	2	1	4	2	2	1	4	2	4	2	0		1	1	1	1
1	1	1	3	3	1	3	1	1	1	1	0	1	0	3	4		3	1	1	4	4		1	6	2	2	2	1	5	3	3	1	3	1	4	2	0		1	1	1	1
1	1	2	3	1	1	1	1	2	0	0	0	1	0	2	1	1	4	1			1	5	3	6	1	5	2	1	3	2	3	2	3	4	1	1	0		1	1	1	1
1	1	2	2	3	2	4	1	2	0	0	0	1	0	3	1	1	1	4			4		1	6	2	2	2	1	4	2	2	1	3	2	2	2	0		1	1	1	1
1	1	2	4	3	2	3	1	2	0	0	0	1	0	4	1	1	3	4			4		1	6	2	2	2	1	3	2	3	1	3	4	2	2	0		1	1	1	1
1	1	2	2	3	2	4	1	2	0	0	0	1	0	4	1	1	1	1	0	4	4		1	6	2	2	1	11	4	2	2	1	3	2	2	2	0		1	1	1	1
1	1	2	3	3	2	6	1	2	0	0	0	1	0	3	1	1	4	1	0	4	4		1	6	1	2	2	1	4	2	3	1	3	2	2	2	0		1	1	1	1
1	1	1	3	3	1	4	1	2	0	0	0	1	0	3	1	1	1	1	0	4	4		1	6	1	2	2	1	4	2	3	1	3	2	2	2	0		1	1	1	1
1	1	2	2	3	2	3	1	1	1	1	0	1	1	4	1	1	1	1	0	4	4		1	6	2	2	2	1	4	2	3	1	3	4	2	2	0		1	1	1	1
1	1	2	3	3	1	3	1	2	0	0	0	1	0	3	1	1	1	1	0		4		1	6	1	2	2	1	4	1	2	1	3	2	2	2	0		1	1	1	1
1	1	2	3	2	2	3	1	1	1	1	1	1	0	2	2	1	4	1	0	7	5		1	10	4	5	2	1	2	1	3	1	3	1	2	1	0	3	0	1	1	1
1	1	2	2	3	2	4	1	2	0	0	0	1	0	2	1	4	4	4			4		2	7	1	7	3	1	4	1	3	1	3	2	2	2	0		1	1	0	1
1	1	2	1	3	2	2	2	2	0	0	0	1	0	6	1	4	1	5			5		3	7	3	8	3	1	4	1	4	1	3	2	5	2	0		0	0	0	1
1	1	1	3	3	2	4	1	2	0	0	0	1	0	3	1	1	4	1	1	7	4		3	6	1	5	3	1	3	2	3	1	3	4	1	2	0		1	1	1	1
1	1	1	2	4	2	2	1	2	0	0	0	1	0	4	4		9	1	1	1	3	2	3	6	3	4	1	11	2	4	2	1	3	2	1	2	0		1	1	1	1
1	1	1	1	2	2	3	1	2	0	0	0	1	0										3	6	2	2	2	1	4	1	2	1	3	6	1	2	0		1	1	1	1
1	1	2	3	1	1	1	2	2	0	0	0	1	0	5	1	1	1	1	0	4	3	2	1	6	1	2	3	1	4	1	4	2	1	2	6	2	0		0	0	0	1
1	1	2	2	1	1	5	1	2	0	0	0	1	0	3	1	1	4	1	0	4	3	2	1	6	3	2	2	1	3	3	4	2	3	2	4	2	0		1	1	1	1
1	1	1	4	1	2	5	2	2	0	0	0	1	0										1	5	1	5	3	1	5	1	1	2	4	2	6	2	0		0	0	0	1
1	1	2	1	3	3	2	1	1	1	0	1	1	1	3	1	1	5	1	0	7	1	5	2	10	3	4	2	1	3	1	2	2	3	6	0	1	0	2	1	1	1	1
1	1	2	4	1	2	2	1	2	0	0	0	1	1	5	1	1	1	3	0	1	4		2	10	3	2	3	1	4	1	3	2	4	1	3	2	0		0	0	0	1
1	1	1	3	2	2	3	1	2	0	0	0	1	1	6	1	1	1	1	0	4	4		1	10	3	2	3	1	4	1	2	2	4	2	4	2	0		0	0	0	1
1	1	1	3	1	2	3	1	2	0	0	0	1	0	4	1	1	1	1	0	4	4		1	6	1	2	3	1	4	1	3	2	4	2	2	2	0		1	1	1	1
1	1	1	2	1	2	4	1	1	1	1	0	1	1	4	1	1	1	1	1	4	4		1	6	1	2	2	1	4	2	2	2	3	2	2	1	0	2	1	1	1	1
1	1	2	1	3	1	1	1	2	0	0	0	1	0	4	1	1	1	1	1	4	4		1	6	1	2	2	1	4	2	2	2	3	2	3	2	0		1	1	1	1
1	1	2	3	3	2	2	1	1	1	1	0	1	0	3	2	1	3	1	1	4	4		2	6	1	1	1	11	4	2	1	2	3	1	4	2	0		1	1	1	1
1	1	1	1	2	2	3	1	2	0	0	0	1	0	2	1	1	5	2	1	1	3	5	1	6	2	1	2	1	4	1	3	1	4	1	3	2	0		1	1	1	1
1	1	1	3	3	2	4	1	2	0	0	0	1	0	1	1	2	4	3	1	4	3	1	3	5	3	5	2	1	3	4	3	1	3	1	1	2	0		1	1	1	1
1	1	2	1	2	1	1	2	2	0	0	0	1	0	2	1	1	1	4			4		3	5	1	2	3	1	3	2	3	1	3	1	0	2	0		0	0	0	1
1	1	2	1	1	2	5	2	2	0	0	0	1	0	6	1	5	4	5			5		1	8	1	5	3	1	4	2	1	1	5	2	5	2	0		0	0	0	1
1	1	1	1	2	1	1	2	2	0	0	0	1	0	1	1	1	5	1	0	1	3	1	3	6	2	5	3	1	4	1	3	1	4	1	0	2	0		1	1	1	1
1	1	1	2	2	2	4	1	1	1	0	0	1	0	3	1	1	1	5			5		3	7	3	4	3	1	4	4	7		7	1	3	1	0	2	0	0	0	1
1	1	1	3	3	2	3	1	2	0	0	0	1	0	6	3	2	1	5			5		1	6	3	2	3	1	4	7	3	2	4	6	0	1	0	3	1	1	1	1
1	1	2	1	2	2	3	2	2	0	0	0	1	0	6	1	5	2	5			4		1	5	2	2	3	1	5	1	7		5	6	0	1	0	11	1	1	0	1
1	1	2	4	1	3	2	1	1	1	0	1	1	1	3	1	1	2	4			4		3	9	1	5	3	1	5	1	3	1	4	2	5	2	0		0	0	0	1
1	1	1	1	3	1	4	1	2	0	0	0	1	0	4	1	1	1	4			4		1	6	1	2	2	1	4	1	2	1	3	1	2	2	0		1	1	1	1
1	1	1	2	3	2	3	1	2	0	0	0	1	0	3	1	1	5	1	1	7	4		1	4	1	2	2	1	4	10	2	1	3	1	3	2	0		1	1	1	1
1	1	1	1	2	1	2	1	2	0	0	0	1	0	3	1	1	4	4			4		1	6	1	2	1	11	4	7	1	1	3	4	3	2	0		1	1	1	1
1	1	2	1	2	2	5	1	2	0	0	0	1	1	4	1	1	1	4			4		1	6	2	2	1	11	5	1	1	1	3	2	3	2	0		1	1	1	1
1	1	1	3	3	2	4	1	2	0	0	0	1	1	4	1	1	1	4			4		1	6	1	2	2	1	4	2	2	1	3	2	2	2	0		1	1	1	1
1	1	2	3	1	2	3	1	2	0	0	0	1	0	4	1	1	9	4			4		1	6	2	2	2	1	4	2	3	1	3	1	2	2	0		1	1	1	1
1	1	1	2	3	2	3	1	2	0	0	0	1	1	3	1	1	1	4			4		1	6	1	2	2	1	4	1	1	1	3	2	2	2	0		1	1	1	1
1	1	1	1	2	2	2	1	2	0	0	0	1	1	3	1	1	1	4			4		1	6	1	2	2	1	4	3	3	1	3	1	2	2	0		1	1	1	1
1	1	1	3	2	2	2	1	2	0	0	0	1	0	5	2	2	2	2	1	4	4		1	9	1	1	3	1	2	5	3	1	3	2	5	2	0		1	1	0	1
1	1	2	3	4	1	3	1	2	0	0	0	1	0	5	2	1	1	5			3	2	2	7	4	2	3	1	4	1	3	1	3	1	2	2	0		0	0	0	1
1	1	1	3	3	2	3	1	1	1	1	1	1	0	4	1	1	1	1	1	4	2	2	1	4	2	1	2	1	3	3	2	1	3	2	2	1	0	1	0	1	0	1
1	1	2	3	3	3	4	1	2	0	0	0	1	0	3	3	1	3	1	1	8	1	2	1	7	3	5	4		1	2	4	1	1	2	3	2	0		1	1	0	1
1	1	2	3	3	3	2	1	1	1	1	1	1	1	5	2	1	1	3	1	9	3	2	1	6	2	2	2	2	2	1	1	1	1	1	1	1	1	2	1	1	0	1
1	1	1	3	2	2	5	1	1	1	0	0	1	0	2	1	1	3	1	1	1	3		5	10	4	1	2	2	4	1	5	1	4	6	0	2	0		1	1	1	1
1	1	1	3	3	3	5	1	1	1	0	0	1	0	4	1	1	1	3	1	9	3	2	4	3	2	2	3	2	4	1	3	1	4	6	0	1	0	2	1	1	1	1
1	1	1	3	3	1	3	1	2	0	0	0	1	1	3	1	1	1	4			4		1	6	1	2	3	1	5	1	2	1	3	2	3	2	0		1	1	1	1
1	1	1	3	2	2	4	1	2	0	0	0	1	0	4	1	1	1	1	0	4	4		1	6	2	2	2	1	4	2	3	1	3	1	2	2	0		1	1	1	1
1	1	2	3	1	1	3	1	2	0	0	0	1	0	4	1	1	1	3		9	3		1	6	3	2	3	1	3	1	2	1	3	6	0	1	0	2	1	1	0	1
1	1	1	3	3	1	2	1	2	0	0	0	1	0	4	1	1	1	4			4		1	6	1	2	3	1	4	1	1	1	3	2	2	2	0		1	1	1	1
1	1	2	3	3	2	3	1	1	1	1	0	1	1	3	1	1	1	1	1	1	4		1	6	1	2	2	1	4	2	3	1	3	2	3	2	0		1	1	1	1
1	1	1	1	2	2	2	1	2	0	0	0	1	1	4	1	1	1	1	1	1	4		1	6	1	2	3	1	4	3	3	1	3	2	2	2	0		1	1	1	1
1	1	1	3	3	2	2	1	2	0	0	0	1	1	3	1	1	1	4			4		1	6	1	2	2	1	4	2	3	1	4	4	3	2	0		1	1	1	1
1	1	1	3	3	2	4	1	1	1	1	0	1	1	3	1	1	1	1	1	1	4		1	6	1	2	2	1	4	1	1	1	3	1	2	2	0		1	1	1	1
1	1	2	3	2	1	2	1	2	0	0	0	1	1	4	1	1	1	1	0	1	4		1	6	1	2	2	1	4	1	2	1	3	2	2	2	0		1	1	1	1
1	1	1	3	3	2	3	1	2	0	0	0	1	1	5	1	1	1	1	0	4	4		1	6	2	2	2	1	4	1	2	1	3	2	2	2	0		1	1	1	1
1	1	1	3	3	1	3	1	2	0	0	0	1	0	4	1	1	1	1	0	1	4		1	6	1	2	3	1	4	1	3	11	3	2	2	2	0		1	1	1	1
1	1	1	1	2	1	1	1	2	0	0	0	1	1	5	1	1	1	1	0	1	4		1	6	1	2	3	1	4	1	3	1	3	2	3	2	0		1	1	1	1
1	1	1	1	2	1	2	1	2	0	0	0	1	1	4	1	1	1	1	0	1	4		1	6	1	2	2	1	4	1	3	1	3	2	2	2	0		1	1	1	1
1	1	2	3	2	1	3	1	2	0	0	0	1	1	4	1	1	1	1	1	1	4		1	6	2	2	3	1	4	2	3	1	4	2	2	2	0		1	1	1	1
1	1	2	3	3	2	3	1	1	1	1	0	1	1	5	1	1	1	1	1	1	4		1	6	2	1	1	1	4	2	3	1	3	2	3	1	0	1	1	1	1	1
1	1	2	1	2	1	3	1	2	0	0	0	1	0	4	1	1	1	1	1	1	4		1	6	1	2	2	1	4	2	1	12	3	2	2	2	0		1	1	1	1
1	1	1	3	2	1	4	1	2	0	0	0	1	1	3	1	1	4	1	1	1	4		1	6	2	2	2	1	4	1	1	1	3	2	3	2	0		1	1	1	1
1	1	1	1	2	1	2	1	2	0	0	0	1	0	4	1	1	1	4			4		1	6	2	2	1	11	4	1	3	1	3	2	3	2	0		1	1	1	1
1	1	1	3	3	1	4	1	2	0	0	0	1	0	4	1	1	1	1	1	1	4		1	6	1	2	1	11	4	2	3	1	3	1	2	2	0		1	1	1	1
1	1	2	3	3	1	3	1	2	0	0	0	1	0	3	1	1	2	1	1	7	1	1	1	6	2	1	2	1	4	2	2	1	3	1	1	2	0		1	1	1	1
1	1	2	3	2	2	4	1	2	0	0	0	1	0	4	1	1	4	4	1	1	4		1	6	1	2	2	1	4	1	1	12	3	1	2	2	0		1	1	1	1
1	1	2	3	2	1	3	1	1	1	1	0	1	1	3	1	1	1	1	1	1	4		1	6	1	2	3	1	3	1	2	1	3	4	2	2	0		1	1	1	1
1	1	1	2	2	1	5	1	2	0	0	0	1	0	2	1	1	4	1	1	7	3	5	3	6	2	2	2	1	2	1	3	1	3	2	2	2	0		1	1	0	1
1	1	1	1	2	1	2	1	2	0	0	0	1	0	3	1	1	1	4			4		1	6	1	2	3	1	4	2	3	1	3	1	2	2	0		1	1	1	1
1	1	1	3	2	1	3	1	2	0	0	0	1	0	2		1	5	1	0	7	4		1	6	2	2	2	1	3	2	3	1	3	2	1	2	0		1	1	1	1
1	1	2	3	2	1	4	1	1	1	0	0	1	0	3	1	1	4	1	0	1	4		1	6	1	2	1	11	5	1	1	1	3	4	2	2	0		1	1	1	1
1	1	2	3	3	2	3	1	1	1	1	0	1	0	3	1	1	1	1	0	1	4		1	6	1	2	3	1	4	1	1	1	3	1	2	2	0		1	1	1	1
1	1	2	3	3	1	4	1	2	0	0	0	1	0	4	1	1	6	1	0	4	5		3	6	2	4	2	1	3	2	3	1	3	4	2	2	0		1	1	1	1
1	1	1	3	2	1	2	1	2	0	0	0	1	0	3	1	1	1	1	1	1	4		1	6	1	2	2	1	4	1	1	1	3	4	2	2	0		1	1	1	1
1	1	1	1	2	1	1	1	2	0	0	0	1	1	5	1	1	1	1	1	1	4		1	6	1	2	2	1	4	1	1	1	3	1	2	2	0		1	1	1	1
1	1	1	3	3	1	4	1	2	0	0	0	1	1	2	1	1	6	5			4		2	6	1	2	2	1	4	3	3	1	3	1	2	2	0		1	1	1	1
1	1	1	1	2	1	1	1	2	0	0	0	1	0	4	1	1		1	1	1	4		1	6	1	2	2	1	5	1	1	1	4	1	2	2	0		1	1	1	1
1	1	2	1	2	1	2	1	2	0	0	0	1	0	3	1	1	1	1	1	1	4		1	6	3	2	1	11	4	1	1	1	3	2	2	2	0		1	1	1	1
1	1	1	3	3	1	3	1	2	0	0	0	1	0	4	4		5	4			4		2	6	2	1	2	1	4	3	2	1	3	2	2	2	0		1	1	1	1
1	1	2	1	2	2	3	1	2	0	0	0	1	0	2	1	1	6	1	0	4	5		3	6	1	1	2	1	3	1	2	1	3	4	3	2	0		1	1	1	1
1	1	1	3	2	1	2	1	2	0	0	0	1	0	4	1	1	1	1	0	1	4		1	6	1	2	2	1	2	1	1	1	3	1	1	2	0		1	1	1	1
1	1	2	3	2	1	4	1	2	0	0	0	1	0	4	1	1	5	4			4		1	6	2	1	2	1	3	2	2	1	3	1	2	2	0		1	1	1	1
1	1	2	3	3	1	5	1	2	0	0	0	1	0	3	4		5	1	0	7	4		2	6	2	1	2	1	4	3	2	1	3	1	2	2	0		1	1	1	1
1	1	1	3	2	1	5	1	2	0	0	0	1	0	2	1	1	5	1	0	7	4		2	6	2	4	2	1	4	3	3	1	3	1	2	2	0		1	1	1	1
1	1	1	3	3	3	3	1	2	0	0	0	1	0	3	1	1	6	1	0	7	4		1	6	1	1	2	1	3	4	3	1	3	2	2	2	0		1	1	1	1
1	1	2	2	4	2	3	1	2	0	0	0	1	0	3	1	1	6	1	0	7	4		1	6	1	1	2	1	2	2	2	1	3	4	2	2	0		1	1	1	1
1	1	1	1	1	1	5	1	2	0	0	0	1	0	5	1	1	1	1	0	1	4		1	6	1	2	1	11	4	1	1	1	3	2	5	2	0		1	1	1	1
1	1	1	4	2	2	4	1	2	0	0	0	1	0	5	1	1	2	1	1	1	4		1	6	1	1	2	1	5	1	1	1	3	2	2	2	0		1	1	1	1
1	1	1	1	3	2	2	1	1	1	1	0	1	1	4	1	1	1	1	1	1	4		1	6	2	2	2	1	4	2	3	1	3	1	2	2	0		1	1	1	1
1	1	2	1	3	2	1	1	2	0	0	0	1	0	2	1	1	1	2	1	1	3		1	7	3	2	3	1	3	1	2	1	3	6	0	2	0		1	1	1	1
1	1	1	1	1	2	6	1	2	0	0	0	1	1	4	1	1	1	1	1	1	4		1	6	1	2	2	1	5	1	1	1	3	2	3	2	0		1	1	1	1
1	1	2	3	3	2	3	1	2	0	0	0	1	1	3	1	1	1	1	1	1	4		1	6	4	2	1	11	5	1	1	1	3	6	0	2	0		1	1	1	1
1	1	2	2	1	1	3	1	1	1	1	0	1	1	4	1	1	4	1	1	1			1	6	4	1	2	1	4	3	3	1	3	2	4	1	0	5	1	1	1	1
1	1	2	1	3	2	2	1	2	0	0	0	1	0	2	1	1	1	1	1	4	4		1	7	3	1	3	1	3	2	2	1	3	6	0	2	0		1	1	1	1
1	1	2	1	3	2	1	1	2	0	0	0	1	0	2	1	1	1	2			5		1	7	3	1	3	1	4	4	2	1	3	6	0	2	0		1	1	1	1
1	1	1	3	3	2	4	1	2	0	0	0	1	0	3	1	1	6	1	1	7	4		1	6	1	2	2	1	3	2	2	1	4	1	2	2	0		1	1	1	1
1	1	2	3	3	3	4	1	2	0	0	0	1	0	3	1	1	6	1	0	4	4		1	6	1	1	3	1	3	2	2	1	3	2	2	2	0		1	1	1	1
1	1	1	3	3	3	3	1	2	0	0	0	1	0	5	1	1	3	1	0	7	4		2	4	1	2	3	1	5	1	3	1	3	1	2	2	0		1	1	1	1
1	1	1	3	4	2	3	1	2	0	0	0	1	0	4	4		16	4			4		2	6	1	1	2	1	2	4	3	1	3	1	2	2	0		1	1	1	1
1	1	1	3	3	3	4	1	1	1	1	1	1	0	3	1	1	1	1	1	8	4		2	5	2	4	2	2	4	3	2	1	3	2	3	1	1	12	1	1	1	1
1	1	2	2	1	1	3	1	2	0	0	0	1	0	3	1	1	6	1	1	7	4		3	6	1	6	2	2	2	3	2	1	3	2	5	2	0		1	1	1	1
1	1	1	3	3	2	3	1	2	0	0	0	1	1	4	1	1	1	1	1	7	4		2	5	2	2	2	2	4	7	3	1	3	2	4	2	0		1	1	1	1
1	1	2	1	2	1	3	1	2	0	0	0	1	0	5	1	1	4	1	1	8	4		3	6	3	1	1	2	2	3	2	1	5	2	3	2	0		1	1	1	1
1	1	1	1	3	1	3	1	2	0	0	0	1	0	4	1	1	1	1	1	1	4		1	6	4	2	3	2	4	1	1	1	3	2	2	2	0		1	1	1	1
1	1	1	3	3	1	6	1	2	0	0	0	1	0	4	1	1	4	1	1	8	4		2	6	1	2	2	2	3	3	2	1	4	2	1	2	0		1	1	1	1
1	1	2	1	4	2	3	1	2	0	0	0	1	0	4				1					1	9	2	4	2	2	3	1	2	1	1	1	1	2	0		1	1	1	1
1	1	2	3	3	1	2	1	1	1	1	0	1	1	4	1	1	1	1	1	1	4		1	6	4	2	3	2	5	1	3	1	3	1	2	1	0	2	1	1	1	1
1	1	1	3	3	2	3	1	2	0	0	0	1	1	5	1	1	1	1	1	7	5		2	4	1	2	2	2	4	9	3	1	3	2	2	2	0		1	1	1	1
1	1	1	3	3	2	3	1	2	0	0	0	1	0	2	1	1	5	1	1	4	5		3	7	2	1	2	1	2	2	1	1	1	6	0	2	0		1	1	1	1
1	1	2	3	4	2	5	1	2	0	0	0	1	0	3	1	1	4	1		8	4		3	6	3	4	3	13	3	2	2	1	3	4	1	2	0		1	1	1	1
1	1	2	3	2	1	2	1	2	0	0	0	1	1	3	1	1	2	4			4		1	6	1	2	3	1	5	2	3	1	3	1	2	2	0		1	1	1	1
1	1	1	2	2	2	3	1	2	0	0	0	1	0	4	1	1	1	1		7	4		1	6	1	2	3	1	4	2	3	1	3	2	2	2	0		1	1	1	1
1	1	1	1	2	2	4	1	2	0	0	0	1	1	4	1	1	1	4			4		1	6	1	2	1	11	4	2	1	1	3	2	2	2	0		1	1	1	1
1	1	2	3	3	1	4	1	2	0	0	0	1	0	3	1	1	1	1	1	8	4		1	6	3	4	3	1	3	2	2	1	3	2	3	2	0		1	1	1	1
1	1	1	3	3	2	3	1	2	0	0	0	1	0	3	1	1	4	1	1	4	4		3	6	1	1	2	1	3	1	3	1	3	1	1	2	0		1	1	1	1
1	1	2	3	3	1	4	1	2	0	0	0	1	0	3	1	1	4	1	1	7	4		2	6	2	2	2	1	3	1	3	1	3	4	2	2	0		1	1	1	1
1	1	2	3	2	1	3	1	2	0	0	0	1	0	4	1	1	1	1	1	8	4		1	6	1	2	2	1	4	3	3	1	4	6	0	2	0		1	1	1	1
1	1	2	1	1	1	2	1	2	0	0	0	1	7	2	1	1	1	4			4		2	6	1	4	1	11	4	2	2	1	3	1	2	2	0		1	1	1	1
1	1	2	2	2	1	1	1	2	0	0	0	1	0	4	1	1	1	1	0	7	4		3	6	3	2	1	11	3	1	2	1	3	1	4	2	0		1	1	1	1
1	1	2	1	1	1	5	1	2	0	0	0	1	0	5	1	1	3	1	1	4	4		2	6	3	4	3	1	2	3	3	1	5	2	3	2	0		1	1	1	1
1	1	1	3	2	1	3	1	2	0	0	0	1	0	2	1	1	3	1	1	1	4		1	6	2	1	2	1	2	5	3	1	3	5	3	2	0		1	1	1	1
1	1	1	3	4	3	5	1	2	0	0	0	1	0	1	1	1	3	4			4		1	6	3	5	3	1	3	1	3	1	4	4	3	2	0		1	1	1	1
1	1	1	2	1	1	2	1	2	0	0	0	1	0	2	1	1	1	1	0	8	4		3	6	3	1	1	11	2	2	4	1	4	2	2	2	0		1	1	1	1
1	1	1	3	2	2	3	1	2	0	0	0	1	0	3	1	1	1	1	0	8	4		2	6	1	3	1	11	3	2	2	1	4	2	2	2	0		1	1	1	1
1	1	1	3	2	1	3	1	2	0	0	0	1	0	4	1	1	3	1	0	7	4		1	6	3	5	2	1	2	2	3	1	3	2	1	2	0		1	1	1	1
1	1	2	1	2	1	3	1	2	0	0	0	1	0	5	1	1	1	1	0	7	4		1	6	1	5	3	1	3	2	3	1	3	2	2	2	0		1	1	1	1
1	1	1	1	3	1	1	1	2	0	0	0	1	0	4	1	1	3	1	0	7	4		2	6	2	5	3	1	3	3	3	1	3	2	2	2	0		1	1	1	1
1	1	2	2	2	1	3	1	2	0	0	0	1	0	2	1	1	2	1	0	4	3	1	1	6	3	6	3	1	3	1	2	1	3	2	5	2	0		1	1	1	1
1	1	2	3	4	1	4	1	2	0	0	0	1	0	3	1	1	4	1	0	7	4		1	6	3	2	3	1	3	1	2	1	3	4	4	2	0		1	1	1	1
1	1	2	1	2	1	2	1	2	0	0	0	1	0	1	1	1	1	1	0	10	1	1	3	6	4	3	1	11	2	4	3	1	1	4	4	2	0		1	1	1	1
1	1	1	4	1	2	4	1	2	0	0	0	1	0	5	1	1	1	4			4		1	6	4	1	1	11	5	2	3	1	4	2	3	2	0		1	1	1	1
1	1	2	3	4	2	2	1	1	1	1	0	1	0	4	1	1	2	1	1	1	4		1	6	1	1	2	1	4	1	1	1	3	2	3	1	0	1	1	1	1	1
1	1	2	3	3	1	4	1	2	0	0	0	1	0	2	1	1	6	4			1	1	3	6	2	6	3	1	4	3	3	1	4	1	2	2	0		1	1	1	1
1	1	2	2	1	1	4	1	2	0	0	0	1	0	5	1	1	2	4			4		1	6	4	2	2	1	4	2	3	1	3	1	2	2	0		1	1	1	1
1	1	2	3	4	2	5	1	2	0	0	0	1	0	4	2	2	4	2	0	4	4		3	6	3	4	2	1	4	3	3	1	4	1	5	2	0		1	1	1	1
1	1	1	1	3	2	3	1	2	0	0	0	1	1	4	1	1	2	1	0	1	4		1	6	4	2	3	1	4	10	3	1	3	2	3	2	0		1	1	1	1
1	1	2	3	4	1	3	1	2	0	0	0	1	0	3	1	2	1	1	0	4	4		3	6	2	5	2	1	2	2	3	1	4	2	2	2	0		1	1	1	1
1	1	2	2	2	1	3	1	1	1	1	0	1	0	3	1	1	5	1	0	1	4		1	6	4	1	2	1	5	1	1	1	3	2	2	1	0	2	1	1	1	1
1	1	1	1	2	1	3	1	2	0	0	0	1	0	2	1	1	4	1	0	7	4		1	6	3	3	1	11	2	2	3	1	3	6	0	2	0		1	1	1	1
1	1	2	1	3	1	2	1	2	0	0	0	1	1	4	1	1	4	1	0	4	4		1	6	3	2	2	1	4	2	3	1	3	4	2	2	0		1	1	1	1
1	1	2	2	4	1	5	1	2	0	0	0	1	0	2	1	1	4	1	1	7	4		2	6	3	3	3	1	2	2	3	1	3	6	0	2	0		1	1	1	1
1	1	2	3	1	1	5	1	2	0	0	0	1	1	3	1	1	1	4		1	4		1	6	3	2	1	11	5	2	3	1	3	1	2	2	0		1	1	1	1
1	1	1	4	2	2	4	1	1	1	1	0	1	1	3	4		3	4			4		1	6	1	2	2	1	3	2	3	1	3	2	3	2	0		1	1	1	1
1	1	1	1	2	1	2	1	2	0	0	0	1	0	2	1	1	6	4			4		3	6	3	1	3	1	3	3	3	1	3	1	2	2	0		1	1	1	1
1	1	1	3	2	2	4	1	2	0	0	0	1	0	5	1	1	1	1	1	7	4		2	5	1	2	2	1	4	1	3	1	3	2	4	2	0		1	1	1	1
1	1	1	3	2	2	3	1	2	0	0	0	1	1	3	1	1	4	4			4		1	6	1	2	3	1	4	1	1	1	3	2	2	2	0		1	1	1	1
1	1	1	2	3	2	2	1	2	0	0	0	1	0	4	1	1	1	1	0	4	3	2	2	4	1	2	3	1	5	1	3	1	3	2	2	2	0		1	1	1	1
1	1	1	1	2	1	1	1	2	0	0	0	1	1	4	1	1	1	4			4		1	6	2	2	2	1	4	1	1	1	3	2	2	2	0		1	0	0	1
1	1	1	3	3	3	3	1	2	0	0	0	1	1	3	1	1	1	1	0	7	4		2	5	2	2	3	1	4	8	3	1	3	2	3	2	0		1	1	1	1
1	1	1	3	3	2	4	1	2	0	0	0	1	0	5	1	1	1	1	0	7	4		1	5	2	2	3	1	4	1	3	1	3	2	3	2	0		1	1	1	1
1	1	1	3	3	2	4	1	2	0	0	0	1	0	4	1	1	1	1	0	7	4		2	5	1	2	2	1	4	1	3	1	3	2	2	2	0		1	1	1	1
1	1	2	4	2	1	3	1	2	0	0	0	1	0	3	1	1	1	1	0	1	4		1	4	2	2	3	1	5	1	2	1	4	6	0	2	0		0	1	0	1
1	1	1	1	2	1	4	1	2	0	0	0	1	0	4	1	1	1	4			4		1	6	1	2	2	1	4	1	1	1	3	2	2	2	0		1	1	1	1
1	1	1	1	2	1	2	1	1	1	1	0	1	0	3	1	1	9	4			4		1	6	2	2	3	1	3	2	3	1	3	4	1	2	0		1	1	1	1
1	1	1	3	1	1	5	1	2	0	0	0	1	0	3									1	6	3	2	2	1	4	2	3	1	3	2	3	2	0		1	1	1	1
1	1	1	2	3	3	2	1	2	0	0	0	1	0	5	1	1	1	4			4		3	6	2	2	2	1	4	1	2	1	3	6	0	2	0		1	1	1	1
1	1	1	1	4	2	2	1	2	0	0	0	1	0	3	1	1	1	1	1	7	4		1	5	3	2	2	1	5	1	2	1	3	2	4	2	0		1	1	1	1
1	1	2	2	3	2	3	1	1	1	1	1	1	1	4	1	1	1	4			4		1	6	1	2	3	1	4	1	3	11	3	2	3	2	0		1	1	1	1
1	1	2	1	2	2	1	1	2	0	0	0	1	0	6	1	1	1	4			4		1	5	3	4	3	1	5	1	1	2	3	6	0	2	0		0	0	1	1
1	1	1	1	1	3	1	1	2	0	0	0	1	0	5	1	1	1	4			4		1	5	4	2	3	1	5	1	3	1	3	6	0	2	0		0	0	1	1
1	1	1	2	2	3	3	2	2	0	0	0	1	0	1	1	1	1	1	0	4	5		1	5	3	2	3	1	5	1	3	1	3	2	4	2	0		1	1	1	1
1	1	1	3	2	3	2	1	2	0	0	0	1	0	4	1	1	1	4			4		2	5	3	2	3	1	5	1	3	1	4	2	1	2	0		1	1	1	1
1	1	2	1	2	2	1	1	2	0	0	0	1	0	6	1	1	1	1	0	4	4		1	5	2	2	3	1	4	1	3	1	3	6	0	2	0		1	1	1	1
1	1	1	1	2	2	1	1	2	0	0	0	1	0	3	1	1	4	4			4		1	6	4	2	3	1	4	2	3	1	4	6	0	2	0		1	1	1	1
1	1	1	3	4	2	2	1	2	0	0	0	1	0										1	6	2	5	3	1	4	4	7	1	4	2	1	2	0		1	1	1	1
1	1	2	3	3	2	3	1	2	0	0	0	1	1	4	1	1	1	1	1	7	4		2	6	2	2	2	1	4	1	3	1	3	1	2	2	0		1	1	1	1
1	1	2	3	2	2	3	1	2	0	0	0	1	1	3	1	1	1	1	0	4	4		2	5	2	2	2	1	4	1	2	1	3	1	2	2	0		1	1	1	1
1	1	2	3	3	2	3	1	2	0	0	0	1	0	5	1	1	1	1	1	7	4		1	4	1	2	2	1	5	8	3	1	3	2	3	2	0		1	1	1	1
1	1	2	2	3	3	3	1	2	0	0	0	1	0	5	1	1	1	1	1	10	3	2	1	5	2	2	2	1	3	8	3	1	3	2	4	2	0		1	1	1	1
1	1	1	1	3	3	2	1	1	1	0	1	1	0	2	1	1	1	1	0	4	3	1	3	10	1	2	2	1	4	10	3	1	3	2	5	1	0	5	1	1	1	1
1	1	2	3	3	3	3	1	1	1	1	1	1	0	1	1	1	1	1	1	4	4		1	4	3	2	1	11	4	3	2	1	3	2	6	1	0	5	1	1	1	1
1	1	1	3	3	2	3	1	2	0	0	0	1	0	3	1	1	1	1	0	7	4		1	4	3	2	1	11	4	1	1	1	3	2	1	2	0		1	1	1	1
1	1	1	3	2	1	2	1	2	0	0	0	1	0	5	1	1	1	2	1	7	4		3	4	2	2	2	1	5	1	3	1	3	2	1	2	0		1	1	1	1
1	1	1	1	3	2	2	1	2	0	0	0	1	0	2	3	3	4	3	0	9	4		1	8	4	2	2	1	5	1	3	1	3	6	0	2	0		0	1	1	1
1	1	2	3	3	3	2	1	1	1	0	1	1	0	5	1	1	10	2		9	4		1	9	3	2	3	2	3	1	3	2	1	4	2	1	0	1	1	1	1	1
1	1	2	2	4	3	2	1	1	1	1	1	1	1	5	1	1	11	1	1	7	1	3	1	6	3	4	2	13	2	1	3	9	3	6	0	1	1	1	1	1	0	1
1	1	2	1	3	3	2	1	1	1	1	1	1	0	4	1	1	3	2	1	4	3	5	1	6	3	5	2	4	3	7	3	6	3	2	1	1	1	12	1	1	1	1
1	1	2	3	3	2	2	1	1	1	0	0	2	0	2	1	1	1	1		8	1		1	6	2	2	3	1	4	1	3	9	3	6	0	1	1	5	1	1	1	0
1	1	2	1	3	2	3	1	2	0	0	0	1	1	2	1	1	12	5			4		1	4	2	2	2	2	1	7	3	2	3	1	3	2	0		0	1	1	1
1	1	1	3	3	2	3	1	2	0	0	0	2	0	5	1	1	1	1	0	10	4		2	6	1	2	2	1	4	9	3	2	3	1	3	2	0		1	1	1	0
1	1	2	3	4	3	4	1	1	1	0	1	1	1	5	1	1	5	4			4		3	4	2	4	3	4	2	3	3	2	4	2	3	1	0	1	1	1	1	1
1	1	1	2	3	2	3	1	2	0	0	0	1	1	3	1	1	12	1	1	7	4		1	7	1	2	2	1	4	9	2	1	3	1	2	2	0		1	0	0	1
1	1	2	3	3	3	2	1	2	0	0	0	1	0	2	2	1	13	2	0	9	4		1	4	4	2	3	9	4	9	2	2	4	2	1	1	0	1	1	1	1	1
1	1	2	1	4	2	2	1	2	0	0	0	1	0	5	1	1	14	1	0	9	3	1	1	9	2	2	3	1	3	1	3	1	3	2	1	2	0		1	1	1	1
1	1	1	3	3	2	3	1	2	0	0	0	1	0	4	1	1	1	1	1	7	4		1	5	1	2	2	4	4	8	3	2	3	2	2	2	0		1	1	1	1
1	1	2	2	4	3	3	1	1	1	1	1	1	1	3	1	1	1	1	1	7	4		2	4	2	2	2	4	4	3	3	2	3	2	1	1	0	5	1	1	1	1
1	1	2	1	4	3	1	1	1	1	1	1	1	1	3	1	1	15	3	1	10	5		1	4	3	2	2	9	3	3	3	18	3	1	1	1	0	12	1	1	0	1
